# Supplementary material for: miRNA expression patterns in normal breast tissue and invasive breast cancers of BRCA1 and BRCA2 germ-line mutation carriers
Source: Oncotarget. 2015 Sep 11;6(31):32115–37. doi: 10.18632/oncotarget.5617 (PMC4741663; doi:10.18632/oncotarget.5617)
Supplement: Supplementary file 2 [file oncotarget-06-32115-s002.xlsx]

## Sheet: Table SII
BRCA1 vs N1 comparison					BRCA2 vs N2 comparison
KEGG pathway	Gene name	Gene Ensembl id	miRNAs		KEGG pathway	Gene name	Gene Ensembl id	miRNAs
Prion diseases	NCAM2	ENSG00000154654	hsa-miR-130a-3p		Prion diseases	PRNP	ENSG00000171867	hsa-miR-130a-3p
	PRNP	ENSG00000171867	hsa-miR-130b-3p					hsa-miR-29b-1-5p
	MAPK1	ENSG00000100030	hsa-miR-142-5p					hsa-miR-148a-3p
Pathways in cancer	FZD7	ENSG00000155760	hsa-miR-99a-5p					hsa-miR-30a-3p
	FOS	ENSG00000170345	hsa-miR-100-5p		Protein digestion and absorption	KCNE3	ENSG00000175538	hsa-miR-4770
	GSK3B	ENSG00000082701	hsa-miR-195-5p			COL12A1	ENSG00000111799	hsa-miR-10b-5p
	DVL3	ENSG00000161202	hsa-miR-199b-5p			ATP1A2	ENSG00000018625	hsa-let-7c
	STAT3	ENSG00000168610	hsa-miR-497-5p			COL4A5	ENSG00000188153	hsa-let-7b-5p
	PDGFRA	ENSG00000134853	hsa-miR-210			ELN	ENSG00000049540	hsa-miR-26a-5p
	WNT16	ENSG00000002745	hsa-miR-3162-3p			COL24A1	ENSG00000171502	hsa-let-7g-5p
	FZD5	ENSG00000163251	hsa-miR-155-5p			COL27A1	ENSG00000196739	hsa-miR-29a-3p
	TGFBR1	ENSG00000106799	hsa-miR-21-5p			SLC6A19	ENSG00000174358	hsa-miR-143-3p
	WNT7A	ENSG00000154764	hsa-miR-335-3p			COL7A1	ENSG00000114270	hsa-let-7a-5p
	SOS2	ENSG00000100485	hsa-let-7c			COL22A1	ENSG00000169436	hsa-let-7i-5p
	E2F2	ENSG00000007968	hsa-miR-142-3p			SLC1A1	ENSG00000106688	hsa-miR-10a-5p
	NRAS	ENSG00000213281	hsa-miR-26a-5p			COL3A1	ENSG00000168542	hsa-let-7f-5p
	BID	ENSG00000015475	hsa-miR-101-3p			SLC3A2	ENSG00000168003	hsa-miR-29b-3p
	TCF4	ENSG00000196628	hsa-miR-93-5p			COL9A1	ENSG00000112280
	APC	ENSG00000134982	hsa-let-7a-3p			COL21A1	ENSG00000124749
	CRK	ENSG00000167193	hsa-miR-199a-5p			COL2A1	ENSG00000139219
	RUNX1	ENSG00000159216	hsa-miR-199a-3p			COL15A1	ENSG00000204291
	PIK3CB	ENSG00000051382	hsa-miR-142-5p			COL4A2	ENSG00000134871
	PTCH1	ENSG00000185920	hsa-miR-1203			CPB2	ENSG00000080618
	MSH3	ENSG00000113318				COL5A1	ENSG00000130635
	CUL2	ENSG00000108094				COL1A1	ENSG00000108821
	WNT5A	ENSG00000114251				ATP1A4	ENSG00000132681
	TGFA	ENSG00000163235				COL4A3	ENSG00000169031
	HHIP	ENSG00000164161				COL4A4	ENSG00000081052
	PIK3R5	ENSG00000141506				SLC36A1	ENSG00000123643
	GLI2	ENSG00000074047				COL1A2	ENSG00000164692
	ETS1	ENSG00000134954				COL11A1	ENSG00000060718
	BCR	ENSG00000186716				COL6A3	ENSG00000163359
	RALA	ENSG00000006451				COL4A6	ENSG00000197565
	FZD6	ENSG00000164930				SLC15A1	ENSG00000088386
	CTBP2	ENSG00000175029				COL5A3	ENSG00000080573
	RAF1	ENSG00000132155				COL5A2	ENSG00000204262
	SMAD3	ENSG00000166949				COL4A1	ENSG00000187498
	ITGA3	ENSG00000005884			Amoebiasis	PRKCA	ENSG00000154229	hsa-miR-10b-5p
	LAMA1	ENSG00000101680				ARG2	ENSG00000081181	hsa-let-7c
	RARB	ENSG00000077092				ADCY1	ENSG00000164742	hsa-let-7b-5p
	BCL2	ENSG00000171791				CD1D	ENSG00000158473	hsa-let-7g-5p
	CDKN1B	ENSG00000111276				PIK3CB	ENSG00000051382	hsa-miR-29a-3p
	PLD1	ENSG00000075651				COL4A5	ENSG00000188153	hsa-miR-31-3p
	WNT3	ENSG00000108379				COL24A1	ENSG00000171502	hsa-let-7a-5p
	BRCA2	ENSG00000139618				RAB7A	ENSG00000075785	hsa-let-7i-5p
	IGF1R	ENSG00000140443				COL27A1	ENSG00000196739	hsa-miR-125b-2-3p
	EGFR	ENSG00000146648				SERPINB9	ENSG00000170542	hsa-miR-186-5p
	RHOA	ENSG00000067560				GNAS	ENSG00000087460	hsa-let-7d-5p
	TRAF5	ENSG00000082512				COL3A1	ENSG00000168542	hsa-miR-143-5p
	APPL1	ENSG00000157500				PTK2	ENSG00000169398	hsa-miR-92a-3p
	FZD8	ENSG00000177283				PLCB1	ENSG00000182621	hsa-let-7f-5p
	KRAS	ENSG00000133703				COL2A1	ENSG00000139219	hsa-miR-29b-3p
	RET	ENSG00000165731				CASP3	ENSG00000164305
	CDK6	ENSG00000105810				PIK3CD	ENSG00000171608
	TCEB1	ENSG00000154582				PIK3R3	ENSG00000117461
	FASLG	ENSG00000117560				COL4A2	ENSG00000134871
	TPM3	ENSG00000143549				COL5A1	ENSG00000130635
	PAX8	ENSG00000125618				COL1A1	ENSG00000108821
	EPAS1	ENSG00000116016				C8A	ENSG00000157131
	MITF	ENSG00000187098				COL4A3	ENSG00000169031
	IKBKB	ENSG00000104365				PIK3R1	ENSG00000145675
	PTK2	ENSG00000169398				COL4A4	ENSG00000081052
	CBLB	ENSG00000114423				PIK3CG	ENSG00000105851
	ITGAV	ENSG00000138448				PRKX	ENSG00000183943
	FZD4	ENSG00000174804				SERPINB1	ENSG00000021355
	MMP2	ENSG00000087245				COL1A2	ENSG00000164692
	RUNX1T1	ENSG00000079102				PRKCB	ENSG00000166501
	AR	ENSG00000169083				LAMC1	ENSG00000135862
	CASP3	ENSG00000164305				GNAQ	ENSG00000156052
	PIK3CD	ENSG00000171608				COL11A1	ENSG00000060718
	PIK3R3	ENSG00000117461				PIK3CA	ENSG00000121879
	FZD10	ENSG00000111432				COL4A6	ENSG00000197565
	CCND1	ENSG00000110092				LAMA2	ENSG00000196569
	CTNNB1	ENSG00000168036				LAMC2	ENSG00000058085
	AXIN2	ENSG00000168646				TNF	ENSG00000232810
	SKP2	ENSG00000145604				COL5A3	ENSG00000080573
	RASSF5	ENSG00000136653				IL10	ENSG00000136634
	E2F3	ENSG00000112242				COL5A2	ENSG00000204262
	MAPK8	ENSG00000107643				PLCB4	ENSG00000101333
	CEBPA	ENSG00000245848				PRKACB	ENSG00000142875
	GLI3	ENSG00000106571				COL4A1	ENSG00000187498
	DAPK1	ENSG00000196730			Axon guidance	EFNB2	ENSG00000125266	hsa-miR-130a-3p
	FLT3LG	ENSG00000090554				SEMA3G	ENSG00000010319	hsa-miR-26a-5p
	KIT	ENSG00000157404				PLXNA2	ENSG00000076356	hsa-miR-199b-5p
	VEGFC	ENSG00000150630				GSK3B	ENSG00000082701	hsa-miR-224-3p
	PTGS2	ENSG00000073756				ABLIM3	ENSG00000173210	hsa-miR-30c-5p
	ITGA2	ENSG00000164171				PLXNB2	ENSG00000196576	hsa-miR-126-3p
	PIK3R1	ENSG00000145675				EPHB2	ENSG00000133216	hsa-miR-214-3p
	RB1	ENSG00000139687				ROCK1	ENSG00000067900	hsa-miR-199a-5p
	COL4A4	ENSG00000081052				NRAS	ENSG00000213281	hsa-miR-30b-5p
	SOS1	ENSG00000115904				CFL1	ENSG00000172757	hsa-miR-320d
	PIK3CG	ENSG00000105851				PAK2	ENSG00000180370	hsa-miR-101-3p
	FGF9	ENSG00000102678				ARHGEF12	ENSG00000196914	hsa-miR-186-5p
	HSP90B1	ENSG00000166598				SEMA5A	ENSG00000112902	hsa-miR-5701
	HDAC2	ENSG00000196591				EPHA5	ENSG00000145242	hsa-miR-3607-3p
	KITLG	ENSG00000049130				ROCK2	ENSG00000134318	hsa-miR-379-5p
	RAC1	ENSG00000136238				PAK7	ENSG00000101349	hsa-miR-20a-5p
	FGF2	ENSG00000138685				ROBO2	ENSG00000185008	hsa-miR-30e-5p
	CDC42	ENSG00000070831				SRGAP1	ENSG00000196935
	CASP9	ENSG00000132906				CXCL12	ENSG00000107562
	FGF18	ENSG00000156427				EFNA3	ENSG00000143590
	BMP2	ENSG00000125845				PLXNA1	ENSG00000114554
	FGF5	ENSG00000138675				PPP3CC	ENSG00000120910
	EGLN2	ENSG00000171570				GNAI3	ENSG00000065135
	PRKCB	ENSG00000166501				KRAS	ENSG00000133703
	FAS	ENSG00000026103				FYN	ENSG00000010810
	IGF1	ENSG00000017427				SEMA6B	ENSG00000167680
	TGFB2	ENSG00000092969				EFNA5	ENSG00000184349
	EP300	ENSG00000100393				EPHA7	ENSG00000135333
	PPARG	ENSG00000132170				SEMA3F	ENSG00000001617
	CASP8	ENSG00000064012				NFATC4	ENSG00000100968
	BCL2L1	ENSG00000171552				NCK1	ENSG00000158092
	AKT3	ENSG00000117020				PPP3CA	ENSG00000138814
	PIAS2	ENSG00000078043				PTK2	ENSG00000169398
	FGF21	ENSG00000105550				RASA1	ENSG00000145715
	CTNNA3	ENSG00000183230				EFNB3	ENSG00000108947
	WNT3A	ENSG00000154342				NFAT5	ENSG00000102908
	CCNE1	ENSG00000105173				EPHB4	ENSG00000196411
	PIK3CA	ENSG00000121879				PPP3CB	ENSG00000107758
	RALGDS	ENSG00000160271				SRGAP3	ENSG00000196220
	LEF1	ENSG00000138795				EPHA3	ENSG00000044524
	COL4A6	ENSG00000197565				NCK2	ENSG00000071051
	MECOM	ENSG00000085276				DPYSL5	ENSG00000157851
	FN1	ENSG00000115414				DPYSL2	ENSG00000092964
	CDKN1A	ENSG00000124762				NFATC2	ENSG00000101096
	MAP2K1	ENSG00000169032				PLXNB3	ENSG00000198753
	SMO	ENSG00000128602				ITGB1	ENSG00000150093
	NCOA4	ENSG00000138293				LIMK2	ENSG00000182541
	FGF23	ENSG00000118972				UNC5C	ENSG00000182168
	MTOR	ENSG00000198793				CFL2	ENSG00000165410
	SUFU	ENSG00000107882				SEMA3D	ENSG00000153993
	ITGA6	ENSG00000091409				NRP1	ENSG00000099250
	SHH	ENSG00000164690				EPHA2	ENSG00000142627
	RELA	ENSG00000173039				RAC1	ENSG00000136238
	CTNNA2	ENSG00000066032				CDC42	ENSG00000070831
	VEGFA	ENSG00000112715				PAK6	ENSG00000137843
	PTEN	ENSG00000171862				PPP3R1	ENSG00000221823
	FGFR1	ENSG00000077782				SEMA3A	ENSG00000075213
	FOXO1	ENSG00000150907				PLXNC1	ENSG00000136040
	CSF1R	ENSG00000182578				SEMA7A	ENSG00000138623
	MAPK1	ENSG00000100030				LIMK1	ENSG00000106683
	DAPK2	ENSG00000035664				ROBO1	ENSG00000169855
	CREBBP	ENSG00000005339				SEMA6D	ENSG00000137872
	FGF7	ENSG00000140285				EPHA4	ENSG00000116106
	TRAF3	ENSG00000131323				NFATC3	ENSG00000072736
	JUP	ENSG00000173801				UNC5D	ENSG00000156687
	TGFBR2	ENSG00000163513				MAPK1	ENSG00000100030
	TFG	ENSG00000114354				CHP2	ENSG00000166869
	MDM2	ENSG00000135679				ABL1	ENSG00000097007
	WNT9A	ENSG00000143816				GNAI1	ENSG00000127955
	EGF	ENSG00000138798				PPP3R2	ENSG00000188386
	STK36	ENSG00000163482			ECM-receptor interaction	ITGA9	ENSG00000144668	hsa-miR-204-5p
	CCDC6	ENSG00000108091				SDC1	ENSG00000115884	hsa-miR-10b-5p
	MAPK10	ENSG00000109339				THBS1	ENSG00000137801	hsa-let-7c
	XIAP	ENSG00000101966				COL4A5	ENSG00000188153	hsa-let-7b-5p
	EGLN1	ENSG00000135766				COL24A1	ENSG00000171502	hsa-let-7g-5p
	COL4A1	ENSG00000187498				COL27A1	ENSG00000196739	hsa-miR-29a-3p
PI3K-Akt signaling pathway	PHLPP2	ENSG00000040199	hsa-miR-153			ITGB6	ENSG00000115221	hsa-miR-221-5p
	PRLR	ENSG00000113494	hsa-miR-4770			ITGA5	ENSG00000161638	hsa-miR-143-3p
	GSK3B	ENSG00000082701	hsa-miR-195-5p			COL6A6	ENSG00000206384	hsa-miR-148a-3p
	RBL2	ENSG00000103479	hsa-miR-497-5p			COL3A1	ENSG00000168542	hsa-let-7a-5p
	TSC1	ENSG00000165699	hsa-miR-155-5p			ITGA11	ENSG00000137809	hsa-let-7i-5p
	PDGFRA	ENSG00000134853	hsa-miR-1258			COL2A1	ENSG00000139219	hsa-miR-126-3p
	PPP2R5E	ENSG00000154001	hsa-miR-335-3p			COL4A2	ENSG00000134871	hsa-miR-10a-5p
	YWHAH	ENSG00000128245	hsa-miR-183-5p			ITGB1	ENSG00000150093	hsa-let-7d-5p
	MYB	ENSG00000118513	hsa-let-7c			COL5A1	ENSG00000130635	hsa-miR-663b
	GNGT1	ENSG00000127928	hsa-miR-142-3p			COL1A1	ENSG00000108821	hsa-let-7f-5p
	SOS2	ENSG00000100485	hsa-miR-2117			COL4A3	ENSG00000169031	hsa-miR-29b-3p
	ITGB8	ENSG00000105855	hsa-miR-26a-5p			COL4A4	ENSG00000081052
	CDK4	ENSG00000135446	hsa-miR-126-3p			COL1A2	ENSG00000164692
	NRAS	ENSG00000213281	hsa-miR-195-3p			LAMC1	ENSG00000135862
	PRKAA2	ENSG00000162409	hsa-miR-101-3p			ITGA7	ENSG00000135424
	PPP2R3A	ENSG00000073711	hsa-miR-93-5p			COL11A1	ENSG00000060718
	YWHAE	ENSG00000108953	hsa-miR-337-5p			COL6A3	ENSG00000163359
	THBS1	ENSG00000137801	hsa-miR-598			COL4A6	ENSG00000197565
	ITGA8	ENSG00000077943	hsa-miR-199a-3p			SV2C	ENSG00000122012
	PIK3CB	ENSG00000051382	hsa-miR-143-3p			LAMA2	ENSG00000196569
	THBS2	ENSG00000186340	hsa-miR-142-5p			ITGA6	ENSG00000091409
	PPP2CA	ENSG00000113575				COL5A3	ENSG00000080573
	CREB5	ENSG00000146592				COL5A2	ENSG00000204262
	LAMB4	ENSG00000091128				COL4A1	ENSG00000187498
	COL24A1	ENSG00000171502				LAMA4	ENSG00000112769
	PIK3R5	ENSG00000141506			Small cell lung cancer	PIK3CB	ENSG00000051382	hsa-miR-195-5p
	IL2RB	ENSG00000100385				COL4A5	ENSG00000188153	hsa-miR-4443
	YWHAG	ENSG00000170027				ITGA3	ENSG00000005884	hsa-miR-199b-5p
	MCL1	ENSG00000143384				RARB	ENSG00000077092	hsa-miR-29a-3p
	CCND2	ENSG00000118971				BCL2	ENSG00000171791	hsa-miR-31-3p
	COL27A1	ENSG00000196739				CDKN1B	ENSG00000111276	hsa-miR-199a-3p
	HSP90AA1	ENSG00000080824				TRAF4	ENSG00000076604	hsa-miR-126-3p
	ITGB6	ENSG00000115221				TRAF5	ENSG00000082512	hsa-miR-214-3p
	CREB1	ENSG00000118260				CDK6	ENSG00000105810	hsa-miR-199a-5p
	GNG12	ENSG00000172380				IKBKB	ENSG00000104365	hsa-miR-34a-5p
	ANGPT2	ENSG00000091879				AKT2	ENSG00000105221	hsa-miR-320d
	IL7	ENSG00000104432				PTK2	ENSG00000169398	hsa-miR-101-3p
	ITGA5	ENSG00000161638				ITGAV	ENSG00000138448	hsa-miR-186-5p
	RAF1	ENSG00000132155				PIK3R3	ENSG00000117461	hsa-miR-92a-3p
	ITGA3	ENSG00000005884				CCND1	ENSG00000110092	hsa-miR-320e
	LAMA1	ENSG00000101680				CCNE2	ENSG00000175305	hsa-miR-377-3p
	PIK3AP1	ENSG00000155629				COL4A2	ENSG00000134871	hsa-miR-29b-3p
	BCL2	ENSG00000171791				E2F3	ENSG00000112242
	CDKN1B	ENSG00000111276				AKT1	ENSG00000142208
	YWHAB	ENSG00000166913				PTGS2	ENSG00000073756
	EFNA3	ENSG00000143590				COL4A3	ENSG00000169031
	PPP2R2B	ENSG00000156475				ITGA2	ENSG00000164171
	IGF1R	ENSG00000140443				PIK3R1	ENSG00000145675
	EGFR	ENSG00000146648				RB1	ENSG00000139687
	GNB1	ENSG00000078369				COL4A4	ENSG00000081052
	TLR4	ENSG00000136869				PIK3CG	ENSG00000105851
	PPP2R5C	ENSG00000078304				MAX	ENSG00000125952
	ITGA1	ENSG00000213949				LAMC1	ENSG00000135862
	RPS6	ENSG00000137154				BCL2L1	ENSG00000171552
	KRAS	ENSG00000133703				AKT3	ENSG00000117020
	CDK6	ENSG00000105810				PIAS2	ENSG00000078043
	COL3A1	ENSG00000168542				CCNE1	ENSG00000105173
	LPAR6	ENSG00000139679				PIK3CA	ENSG00000121879
	ITGB5	ENSG00000082781				COL4A6	ENSG00000197565
	IL7R	ENSG00000168685				FN1	ENSG00000115414
	EFNA5	ENSG00000184349				LAMA2	ENSG00000196569
	YWHAQ	ENSG00000134308				LAMC2	ENSG00000058085
	RPS6KB2	ENSG00000175634				CYCS	ENSG00000172115
	PPP2R5A	ENSG00000066027				ITGA6	ENSG00000091409
	PAK1	ENSG00000149269				RELA	ENSG00000173039
	GHR	ENSG00000112964				PTEN	ENSG00000171862
	IFNAR1	ENSG00000142166				TRAF3	ENSG00000131323
	IKBKB	ENSG00000104365				FHIT	ENSG00000189283
	PTK2	ENSG00000169398				ITGA2B	ENSG00000005961
	BRCA1	ENSG00000012048				XIAP	ENSG00000101966
	ITGAV	ENSG00000138448				COL4A1	ENSG00000187498
	THEM4	ENSG00000159445			Long-term potentiation	CAMK2D	ENSG00000145349	hsa-miR-4328
	IL4R	ENSG00000077238				BRAF	ENSG00000157764	hsa-miR-99a-5p
	DDIT4	ENSG00000168209				PRKCA	ENSG00000154229	hsa-miR-130a-3p
	GNB2	ENSG00000172354				ADCY1	ENSG00000164742	hsa-miR-100-5p
	TSC2	ENSG00000103197				CAMK4	ENSG00000152495	hsa-miR-26a-5p
	PIK3CD	ENSG00000171608				NRAS	ENSG00000213281	hsa-miR-26b-5p
	PIK3R3	ENSG00000117461				CALM1	ENSG00000198668	hsa-miR-30c-5p
	CCND1	ENSG00000110092				PPP1CC	ENSG00000186298	hsa-miR-214-3p
	JAK2	ENSG00000096968				RAP1A	ENSG00000116473	hsa-miR-30b-5p
	EIF4E	ENSG00000151247				GRM5	ENSG00000168959	hsa-miR-320d
	LPAR1	ENSG00000198121				ADCY3	ENSG00000138031	hsa-miR-101-3p
	CCNE2	ENSG00000175305				RPS6KA2	ENSG00000071242	hsa-miR-19b-3p
	EPOR	ENSG00000187266				GRIA1	ENSG00000155511	hsa-miR-186-5p
	PPP2R2A	ENSG00000221914				PPP3CC	ENSG00000120910	hsa-miR-335-5p
	F2R	ENSG00000181104				KRAS	ENSG00000133703	hsa-miR-3607-3p
	ITGB1	ENSG00000150093				PPP1R1A	ENSG00000135447	hsa-miR-92a-3p
	RELN	ENSG00000189056				CALM2	ENSG00000143933	hsa-miR-126-5p
	PPP2R1A	ENSG00000105568				GRIA2	ENSG00000120251	hsa-miR-30e-5p
	COL1A1	ENSG00000108821				CAMK2A	ENSG00000070808
	EIF4B	ENSG00000063046				PPP3CA	ENSG00000138814
	KIT	ENSG00000157404				PLCB1	ENSG00000182621
	PDK1	ENSG00000152256				PPP1R12A	ENSG00000058272
	VEGFC	ENSG00000150630				PPP3CB	ENSG00000107758
	GNG2	ENSG00000186469				RPS6KA6	ENSG00000072133
	COL4A3	ENSG00000169031				ITPR1	ENSG00000150995
	ITGA2	ENSG00000164171				PRKX	ENSG00000183943
	PIK3R1	ENSG00000145675				PPP3R1	ENSG00000221823
	COL4A4	ENSG00000081052				PRKCB	ENSG00000166501
	SOS1	ENSG00000115904				RPS6KA3	ENSG00000177189
	PIK3CG	ENSG00000105851				EP300	ENSG00000100393
	IL2RA	ENSG00000134460				GNAQ	ENSG00000156052
	FGF9	ENSG00000102678				CAMK2B	ENSG00000058404
	HSP90B1	ENSG00000166598				MAP2K1	ENSG00000169032
	YWHAZ	ENSG00000164924				ITPR3	ENSG00000096433
	ITGA10	ENSG00000143127				MAPK1	ENSG00000100030
	PHLPP1	ENSG00000081913				ITPR2	ENSG00000123104
	PPP2R3C	ENSG00000092020				CREBBP	ENSG00000005339
	EPHA2	ENSG00000142627				GRIN2A	ENSG00000183454
	KITLG	ENSG00000049130				RAP1B	ENSG00000127314
	IRS1	ENSG00000169047				PLCB4	ENSG00000101333
	RAC1	ENSG00000136238				PRKACB	ENSG00000142875
	INSR	ENSG00000171105				PPP3R2	ENSG00000188386
	PRKAA1	ENSG00000132356				PPP1CB	ENSG00000213639
	FGF2	ENSG00000138685			ErbB signaling pathway	CAMK2D	ENSG00000145349	hsa-miR-130a-3p
	CHRM2	ENSG00000181072				BRAF	ENSG00000157764	hsa-miR-100-5p
	IFNA16	ENSG00000147885				GSK3B	ENSG00000082701	hsa-miR-26a-5p
	CASP9	ENSG00000132906				PRKCA	ENSG00000154229	hsa-miR-551b-3p
	LPAR4	ENSG00000147145				ERBB2	ENSG00000141736	hsa-miR-26b-5p
	FGF18	ENSG00000156427				AREGB	ENSG00000205595	hsa-miR-224-3p
	NGF	ENSG00000134259				SOS2	ENSG00000100485	hsa-miR-148a-3p
	FGF5	ENSG00000138675				CBL	ENSG00000110395	hsa-miR-34c-5p
	COL1A2	ENSG00000164692				NRAS	ENSG00000213281	hsa-miR-146a-5p
	G6PC2	ENSG00000152254				CRKL	ENSG00000099942	hsa-miR-125b-2-3p
	LAMC1	ENSG00000135862				NRG4	ENSG00000169752	hsa-miR-199a-3p
	IGF1	ENSG00000017427				CRK	ENSG00000167193	hsa-miR-214-3p
	ITGA7	ENSG00000135424				PIK3CB	ENSG00000051382	hsa-miR-34a-5p
	PPP2CB	ENSG00000104695				PAK2	ENSG00000180370	hsa-miR-320d
	BCL2L1	ENSG00000171552				TGFA	ENSG00000163235	hsa-miR-186-5p
	AKT3	ENSG00000117020				PAK7	ENSG00000101349	hsa-miR-5701
	PDGFC	ENSG00000145431				AREG	ENSG00000109321	hsa-miR-143-5p
	COL11A1	ENSG00000060718				CDKN1B	ENSG00000111276	hsa-miR-126-5p
	FGF21	ENSG00000105550				EGFR	ENSG00000146648	hsa-miR-20a-5p
	CREB3L2	ENSG00000182158				KRAS	ENSG00000133703
	ANGPT1	ENSG00000154188				STAT5B	ENSG00000173757
	IFNA14	ENSG00000228083				CAMK2A	ENSG00000070808
	CCNE1	ENSG00000105173				NCK1	ENSG00000158092
	PDGFD	ENSG00000170962				PTK2	ENSG00000169398
	PIK3CA	ENSG00000121879				CBLB	ENSG00000114423
	COL4A6	ENSG00000197565				MAPK9	ENSG00000050748
	FOXO3	ENSG00000118689				PIK3CD	ENSG00000171608
	FN1	ENSG00000115414				JUN	ENSG00000177606
	PKN2	ENSG00000065243				PIK3R3	ENSG00000117461
	CDKN1A	ENSG00000124762				MAPK8	ENSG00000107643
	MAP2K1	ENSG00000169032				PIK3R1	ENSG00000145675
	FGF23	ENSG00000118972				SOS1	ENSG00000115904
	MTOR	ENSG00000198793				PIK3CG	ENSG00000105851
	GYS1	ENSG00000104812				PAK4	ENSG00000130669
	ITGA6	ENSG00000091409				PAK6	ENSG00000137843
	RELA	ENSG00000173039				BTC	ENSG00000174808
	COL5A3	ENSG00000080573				PRKCB	ENSG00000166501
	VEGFA	ENSG00000112715				PLCG1	ENSG00000124181
	PTEN	ENSG00000171862				GAB1	ENSG00000109458
	FGFR1	ENSG00000077782				SHC4	ENSG00000185634
	SGK3	ENSG00000104205				AKT3	ENSG00000117020
	CSF1R	ENSG00000182578				CAMK2B	ENSG00000058404
	OSMR	ENSG00000145623				PIK3CA	ENSG00000121879
	MAPK1	ENSG00000100030				CDKN1A	ENSG00000124762
	PPP2R1B	ENSG00000137713				MAP2K1	ENSG00000169032
	FGF7	ENSG00000140285				MTOR	ENSG00000198793
	KDR	ENSG00000128052				MAPK1	ENSG00000100030
	CSF1	ENSG00000184371				ABL2	ENSG00000143322
	GNG5	ENSG00000174021				GRB2	ENSG00000177885
	GRB2	ENSG00000177885				ERBB4	ENSG00000178568
	COL5A2	ENSG00000204262				MAPK10	ENSG00000109339
	SPP1	ENSG00000118785				RPS6KB1	ENSG00000108443
	BAD	ENSG00000002330				EREG	ENSG00000124882
	MDM2	ENSG00000135679			Ubiquitin mediated proteolysis	RNF7	ENSG00000114125	hsa-miR-4328
	EGF	ENSG00000138798				UBE2R2	ENSG00000107341	hsa-miR-497-5p|microT-CDS
	GNB5	ENSG00000069966				UBE2Q2	ENSG00000140367	hsa-miR-195-5p
	BCL2L11	ENSG00000153094				UBE3B	ENSG00000151148	hsa-miR-125b-5p
	CCND3	ENSG00000112576				UBE2E3	ENSG00000170035	hsa-miR-26a-5p
	RPS6KB1	ENSG00000108443				BTRC	ENSG00000166167	hsa-miR-26b-5p
	COL4A1	ENSG00000187498				RFWD2	ENSG00000143207	hsa-miR-224-3p
	IL6R	ENSG00000160712				FBXW7	ENSG00000109670	hsa-miR-31-3p
Prostate cancer	BRAF	ENSG00000157764	hsa-miR-153			TRIM37	ENSG00000108395	hsa-miR-30c-5p
	GSK3B	ENSG00000082701	hsa-miR-100-5p			UBR5	ENSG00000104517	hsa-miR-10a-5p
	PDGFRA	ENSG00000134853	hsa-miR-195-5p			WWP1	ENSG00000123124	hsa-miR-30b-5p
	ERBB2	ENSG00000141736	hsa-miR-199b-5p			CUL2	ENSG00000108094	hsa-miR-101-3p
	SOS2	ENSG00000100485	hsa-miR-497-5p			SMURF2	ENSG00000108854	hsa-miR-19b-3p
	E2F2	ENSG00000007968	hsa-miR-210			NEDD4L	ENSG00000049759	hsa-miR-186-5p
	TCF4	ENSG00000196628	hsa-miR-3162-3p			HUWE1	ENSG00000086758	hsa-miR-3607-3p
	PIK3CB	ENSG00000051382	hsa-miR-155-5p			ITCH	ENSG00000078747	hsa-miR-379-5p
	CREB5	ENSG00000146592	hsa-miR-335-3p			UBE2E2	ENSG00000182247	hsa-miR-20a-5p
	TGFA	ENSG00000163235	hsa-miR-219-5p			FBXO4	ENSG00000151876	hsa-miR-30e-5p
	HSP90AA1	ENSG00000080824	hsa-miR-34c-5p			DDB2	ENSG00000134574	hsa-miR-377-3p
	CREB1	ENSG00000118260	hsa-miR-130a-3p|			CUL1	ENSG00000055130
	RAF1	ENSG00000132155	hsa-miR-2117			UBE4A	ENSG00000110344
	BCL2	ENSG00000171791	hsa-miR-26a-5p			RHOBTB1	ENSG00000072422
	CDKN1B	ENSG00000111276	hsa-miR-126-5p			UBE2NL	ENSG00000102069
	IGF1R	ENSG00000140443	hsa-miR-130b-3p			HERC3	ENSG00000138641
	EGFR	ENSG00000146648	hsa-miR-195-3p			MAP3K1	ENSG00000095015
	KRAS	ENSG00000133703	hsa-miR-145-3p			UBE2J1	ENSG00000198833
	ARAF	ENSG00000078061	hsa-let-7a-3p			UBE2I	ENSG00000103275
	IKBKB	ENSG00000104365	hsa-miR-199a-5p			HERC1	ENSG00000103657
	AR	ENSG00000169083	hsa-miR-4659b-3p			TCEB1	ENSG00000154582
	PIK3CD	ENSG00000171608	hsa-miR-142-5p			MID1	ENSG00000101871
	PIK3R3	ENSG00000117461	hsa-miR-454-3p			SKP1	ENSG00000113558
	CCND1	ENSG00000110092				CUL4A	ENSG00000139842
	CTNNB1	ENSG00000168036				SOCS3	ENSG00000184557
	CCNE2	ENSG00000175305				UBA6	ENSG00000033178
	E2F3	ENSG00000112242				CBLB	ENSG00000114423
	PDGFB	ENSG00000100311				BRCA1	ENSG00000012048
	NFKBIA	ENSG00000100906				CUL5	ENSG00000166266
	PDK1	ENSG00000152256				UBE2A	ENSG00000077721
	PIK3R1	ENSG00000145675				SKP2	ENSG00000145604
	RB1	ENSG00000139687				SOCS1	ENSG00000185338
	SOS1	ENSG00000115904				TRAF6	ENSG00000175104
	PIK3CG	ENSG00000105851				UBE3C	ENSG00000009335
	HSP90B1	ENSG00000166598				BIRC6	ENSG00000115760
	CASP9	ENSG00000132906				SMURF1	ENSG00000198742
	IGF1	ENSG00000017427				UBE2Q1	ENSG00000160714
	EP300	ENSG00000100393				ANAPC7	ENSG00000196510
	AKT3	ENSG00000117020				CUL7	ENSG00000044090
	PDGFC	ENSG00000145431				UBE2N	ENSG00000177889
	CREB3L2	ENSG00000182158				RCHY1	ENSG00000163743
	CCNE1	ENSG00000105173				UBE2K	ENSG00000078140
	PDGFD	ENSG00000170962				SIAH1	ENSG00000196470
	PIK3CA	ENSG00000121879				MGRN1	ENSG00000102858
	LEF1	ENSG00000138795				CDC23	ENSG00000094880
	CDKN1A	ENSG00000124762				UBE2O	ENSG00000175931
	MAP2K1	ENSG00000169032				NEDD4	ENSG00000069869
	MTOR	ENSG00000198793				UBE2H	ENSG00000186591
	RELA	ENSG00000173039				UBE2F	ENSG00000184182
	PTEN	ENSG00000171862				ERCC8	ENSG00000049167
	FGFR1	ENSG00000077782				PIAS2	ENSG00000078043
	FOXO1	ENSG00000150907				UBE2D3	ENSG00000109332
	MAPK1	ENSG00000100030				HERC4	ENSG00000148634
	CREBBP	ENSG00000005339				UBE2D1	ENSG00000072401
	GRB2	ENSG00000177885				CDC27	ENSG00000004897
	BAD	ENSG00000002330				UBE2D2	ENSG00000131508
	MDM2	ENSG00000135679				UBE2G1	ENSG00000132388
	EGF	ENSG00000138798				CUL3	ENSG00000036257
Wnt signaling pathway	FZD7	ENSG00000155760	hsa-miR-378a-5p			UBE2W	ENSG00000104343
	CTNNBIP1	ENSG00000178585	hsa-miR-153			UBE2B	ENSG00000119048
	CAMK2D	ENSG00000145349	hsa-miR-4328			PPIL2	ENSG00000100023
	GSK3B	ENSG00000082701	hsa-miR-99a-5p			FBXW11	ENSG00000072803
	SFRP4	ENSG00000106483	hsa-miR-100-5p			RHOBTB2	ENSG00000008853
	DVL3	ENSG00000161202	hsa-miR-195-5p			UBE4B	ENSG00000130939
	CSNK2A2	ENSG00000070770	hsa-miR-199b-5p			MDM2	ENSG00000135679
	WNT16	ENSG00000002745	hsa-miR-497-5p			SYVN1	ENSG00000162298
	FZD5	ENSG00000163251	hsa-miR-3162-3p			XIAP	ENSG00000101966
	PPP2R5E	ENSG00000154001	hsa-miR-299-5p			CUL4B	ENSG00000158290
	LRP6	ENSG00000070018	hsa-miR-155-5p		Insulin signaling pathway	IRS2	ENSG00000185950	hsa-miR-130a-3p
	TBL1X	ENSG00000101849	hsa-miR-335-3p			BRAF	ENSG00000157764	hsa-miR-497-5p
	WNT7A	ENSG00000154764	hsa-miR-183-5p			FASN	ENSG00000169710	hsa-miR-195-5p
	ROCK1	ENSG00000067900	hsa-miR-145-5p			GSK3B	ENSG00000082701	hsa-miR-140-3p
	RAC2	ENSG00000128340	hsa-miR-411-5p			TSC1	ENSG00000165699	hsa-miR-26a-5p
	CAMK2G	ENSG00000148660	hsa-miR-219-5p			SLC2A4	ENSG00000181856	hsa-miR-654-3p
	BTRC	ENSG00000166167	hsa-miR-185-5p			SOS2	ENSG00000100485	hsa-miR-224-3p
	TCF4	ENSG00000196628	hsa-miR-34c-5p			RAPGEF1	ENSG00000107263	hsa-miR-148a-3p
	APC	ENSG00000134982	hsa-let-7c			CBL	ENSG00000110395	hsa-let-7i-5p
	VANGL1	ENSG00000173218	hsa-miR-26a-5p			NRAS	ENSG00000213281	hsa-miR-126-3p
	PPP2CA	ENSG00000113575	hsa-miR-126-5p			PRKAA2	ENSG00000162409	hsa-miR-214-3p
	WNT5A	ENSG00000114251	hsa-miR-5701			CRKL	ENSG00000099942	hsa-miR-320d
	CTBP1	ENSG00000159692	hsa-miR-130b-3p			SORBS1	ENSG00000095637	hsa-miR-19b-3p
	CHD8	ENSG00000100888	hsa-miR-101-3p			CALM1	ENSG00000198668	hsa-miR-186-5p
	PORCN	ENSG00000102312	hsa-miR-337-5p			SOCS2	ENSG00000120833	hsa-miR-335-5p
	CCND2	ENSG00000118971	hsa-let-7a-3p			CRK	ENSG00000167193	hsa-let-7d-5p
	DKK2	ENSG00000155011	hsa-miR-199a-5p			PIK3CB	ENSG00000051382	hsa-let-7f-5p
	ROCK2	ENSG00000134318	hsa-miR-4659b-3p			PRKCI	ENSG00000163558	hsa-miR-126-5p
	FZD6	ENSG00000164930	hsa-miR-143-3p			PPP1CC	ENSG00000186298	hsa-miR-20a-5p
	CTBP2	ENSG00000175029	hsa-miR-1203			PDE3A	ENSG00000172572
	FRAT1	ENSG00000165879	hsa-miR-218-5p			RAF1	ENSG00000132155
	SMAD3	ENSG00000166949				PTPN1	ENSG00000196396
	WNT2B	ENSG00000134245				LIPE	ENSG00000079435
	CUL1	ENSG00000055130				KRAS	ENSG00000133703
	AXIN1	ENSG00000103126				CALM2	ENSG00000143933
	WNT3	ENSG00000108379				RPS6KB2	ENSG00000175634
	PPP2R5D	ENSG00000112640				PDE3B	ENSG00000152270
	CSNK1A1L	ENSG00000180138				SOCS3	ENSG00000184557
	PPP2R5C	ENSG00000078304				IKBKB	ENSG00000104365
	RHOA	ENSG00000067560				CBLB	ENSG00000114423
	WNT5B	ENSG00000111186				PPP1R3A	ENSG00000154415
	FZD8	ENSG00000177283				MAPK9	ENSG00000050748
	SKP1	ENSG00000113558				TRIP10	ENSG00000125733
	PPP2R5A	ENSG00000066027				TSC2	ENSG00000103197
	NFATC4	ENSG00000100968				PIK3R3	ENSG00000117461
	FRAT2	ENSG00000181274				EIF4E	ENSG00000151247
	CAMK2A	ENSG00000070808				SOCS1	ENSG00000185338
	PPP3CA	ENSG00000138814				MAPK8	ENSG00000107643
	PRICKLE1	ENSG00000139174				PDK1	ENSG00000152256
	NLK	ENSG00000087095				PIK3R1	ENSG00000145675
	PLCB1	ENSG00000182621				SOS1	ENSG00000115904
	FZD4	ENSG00000174804				PIK3CG	ENSG00000105851
	SENP2	ENSG00000163904				PRKAR2A	ENSG00000114302
	NFAT5	ENSG00000102908				PRKX	ENSG00000183943
	GPC4	ENSG00000076716				IRS1	ENSG00000169047
	JUN	ENSG00000177606				INSR	ENSG00000171105
	FZD10	ENSG00000111432				PRKAA1	ENSG00000132356
	CCND1	ENSG00000110092				RHOQ	ENSG00000119729
	SMAD4	ENSG00000141646				PHKG2	ENSG00000156873
	CTNNB1	ENSG00000168036				PHKA1	ENSG00000067177
	PPP3CB	ENSG00000107758				PRKAB2	ENSG00000131791
	AXIN2	ENSG00000168646				PRKAR1A	ENSG00000108946
	NFATC2	ENSG00000101096				SHC4	ENSG00000185634
	MAPK8	ENSG00000107643				AKT3	ENSG00000117020
	CSNK1A1	ENSG00000113712				EIF4E2	ENSG00000135930
	PPP2R1A	ENSG00000105568				PPARGC1A	ENSG00000109819
	PRKACG	ENSG00000165059				PRKAG2	ENSG00000106617
	VANGL2	ENSG00000162738				PIK3CA	ENSG00000121879
	PRKX	ENSG00000183943				PPP1R3B	ENSG00000173281
	RAC1	ENSG00000136238				MAP2K1	ENSG00000169032
	SIAH1	ENSG00000196470				MKNK1	ENSG00000079277
	SFRP2	ENSG00000145423				MKNK2	ENSG00000099875
	PPP3R1	ENSG00000221823				FOXO1	ENSG00000150907
	PSEN1	ENSG00000080815				MAPK1	ENSG00000100030
	CACYBP	ENSG00000116161				GRB2	ENSG00000177885
	PRKCB	ENSG00000166501				MAPK10	ENSG00000109339
	PRICKLE2	ENSG00000163637				RPS6KB1	ENSG00000108443
	EP300	ENSG00000100393				PRKACB	ENSG00000142875
	PPP2CB	ENSG00000104695				PPP1R3D	ENSG00000132825
	CAMK2B	ENSG00000058404				PPP1CB	ENSG00000213639
	CXXC4	ENSG00000168772			MAPK signaling pathway	TAOK3	ENSG00000135090	hsa-miR-195-5p
	WNT3A	ENSG00000154342				BRAF	ENSG00000157764	hsa-miR-125b-5p
	LEF1	ENSG00000138795				FOS	ENSG00000170345	hsa-let-7c
	SFRP1	ENSG00000104332				NTRK2	ENSG00000148053	hsa-let-7b-5p
	WIF1	ENSG00000156076				PRKCA	ENSG00000154229	hsa-miR-26a-5p
	WNT9B	ENSG00000158955				DUSP22	ENSG00000112679	hsa-miR-551b-3p
	NFATC3	ENSG00000072736				PDGFRA	ENSG00000134853	hsa-miR-26b-5p
	DAAM1	ENSG00000100592				TGFBR1	ENSG00000106799	hsa-let-7g-5p
	MAP3K7	ENSG00000135341				CACNA2D3	ENSG00000157445	hsa-miR-154-5p
	CREBBP	ENSG00000005339				GNA12	ENSG00000146535	hsa-let-7a-5p
	FBXW11	ENSG00000072803				IL1R1	ENSG00000115594	hsa-miR-151a-5p
	PPP2R1B	ENSG00000137713				SOS2	ENSG00000100485	hsa-miR-30c-5p
	NFATC1	ENSG00000131196				FLNC	ENSG00000128591	hsa-let-7i-5p
	TBL1XR1	ENSG00000177565				NRAS	ENSG00000213281	hsa-miR-199a-3p
	WNT9A	ENSG00000143816				DUSP2	ENSG00000158050	hsa-miR-214-3p
	PLCB4	ENSG00000101333				RASA2	ENSG00000155903	hsa-miR-30b-5p
	CCND3	ENSG00000112576				ELK4	ENSG00000158711	hsa-miR-151b
	MAPK10	ENSG00000109339				MAP3K3	ENSG00000198909	hsa-miR-101-3p
	PRKACB	ENSG00000142875				CRK	ENSG00000167193	hsa-miR-19b-3p
	PPP3R2	ENSG00000188386				CDC25B	ENSG00000101224	hsa-miR-186-5p
Neurotrophin signaling pathway	CAMK2D	ENSG00000145349	hsa-miR-204-5p			MAPK7	ENSG00000166484	hsa-miR-5701
	BRAF	ENSG00000157764	hsa-miR-153			PAK2	ENSG00000180370	hsa-let-7f-5p
	GSK3B	ENSG00000082701	hsa-miR-4328			MAP2K7	ENSG00000076984	hsa-miR-126-5p
	NTRK2	ENSG00000148053	hsa-miR-99a-5p			CACNB4	ENSG00000182389	hsa-miR-20a-5p|microT-CDS
	NTF3	ENSG00000185652	hsa-miR-125b-5p			CACNG7	ENSG00000105605	hsa-miR-30e-5p
	SOS2	ENSG00000100485	hsa-miR-100-5p			RAP1A	ENSG00000116473
	RIPK2	ENSG00000104312	hsa-miR-195-5p			DUSP6	ENSG00000139318
	RAPGEF1	ENSG00000107263	hsa-miR-497-5p			MAPK14	ENSG00000112062
	CAMK2G	ENSG00000148660	hsa-miR-155-5p			RASGRF2	ENSG00000113319
	CAMK4	ENSG00000152495	hsa-miR-21-5p			GNG12	ENSG00000172380
	NRAS	ENSG00000213281	hsa-miR-335-3p			LAMTOR3	ENSG00000109270
	IRAK3	ENSG00000090376	hsa-miR-183-5p			RAF1	ENSG00000132155
	CALM1	ENSG00000198668	hsa-miR-126-5p			MAP4K3	ENSG00000011566
	MAP3K3	ENSG00000198909	hsa-miR-1271-5p			RPS6KA2	ENSG00000071242
	CRK	ENSG00000167193	hsa-miR-5701			RPS6KA1	ENSG00000117676
	SHC1	ENSG00000160691	hsa-miR-335-5p			EGFR	ENSG00000146648
	PIK3CB	ENSG00000051382	hsa-miR-126-3p			PPP3CC	ENSG00000120910
	MAP2K7	ENSG00000076984	hsa-miR-93-5p			MRAS	ENSG00000158186
	SORT1	ENSG00000134243	hsa-let-7a-3p			FGF20	ENSG00000078579
	RAP1A	ENSG00000116473	hsa-miR-199a-3p			MAP3K4	ENSG00000085511
	MAPK14	ENSG00000112062	hsa-miR-142-5p			MAP3K1	ENSG00000095015
	NTRK3	ENSG00000140538				MAP3K13	ENSG00000073803
	FRS2	ENSG00000166225				TAB2	ENSG00000055208
	RAF1	ENSG00000132155				KRAS	ENSG00000133703
	BCL2	ENSG00000171791				BDNF	ENSG00000176697
	RPS6KA1	ENSG00000117676				MAP3K11	ENSG00000173327
	MAP3K1	ENSG00000095015				RRAS2	ENSG00000133818
	RHOA	ENSG00000067560				TAOK1	ENSG00000160551
	KRAS	ENSG00000133703				TP53	ENSG00000141510
	SHC3	ENSG00000148082				MAP2K6	ENSG00000108984
	BDNF	ENSG00000176697				NFATC4	ENSG00000100968
	CALM2	ENSG00000143933				IKBKB	ENSG00000104365
	FASLG	ENSG00000117560				PPP3CA	ENSG00000138814
	RPS6KA5	ENSG00000100784				NLK	ENSG00000087095
	IKBKB	ENSG00000104365				DUSP10	ENSG00000143507
	CAMK2A	ENSG00000070808				RASA1	ENSG00000145715
	PIK3CD	ENSG00000171608				MAP3K12	ENSG00000139625
	PSEN2	ENSG00000143801				MAPK9	ENSG00000050748
	JUN	ENSG00000177606				CASP3	ENSG00000164305
	PIK3R3	ENSG00000117461				JUN	ENSG00000177606
	TP73	ENSG00000078900				PPP3CB	ENSG00000107758
	MAPK8	ENSG00000107643				RASGRP1	ENSG00000172575
	TRAF6	ENSG00000175104				RAPGEF2	ENSG00000109756
	KIDINS220	ENSG00000134313				NFATC2	ENSG00000101096
	ARHGDIA	ENSG00000141522				MAPK8	ENSG00000107643
	PIK3R1	ENSG00000145675				TRAF6	ENSG00000175104
	SOS1	ENSG00000115904				JMJD7-PLA2G4B	ENSG00000168970
	PIK3CG	ENSG00000105851				MAP4K1	ENSG00000104814
	IRS1	ENSG00000169047				PPM1A	ENSG00000100614
	CDC42	ENSG00000070831				CACNB1	ENSG00000067191
	PSEN1	ENSG00000080815				FLNA	ENSG00000196924
	RPS6KA3	ENSG00000177189				CACNA1E	ENSG00000198216
	GAB1	ENSG00000109458				RPS6KA6	ENSG00000072133
	MAPK12	ENSG00000188130				SOS1	ENSG00000115904
	AKT3	ENSG00000117020				FGF9	ENSG00000102678
	CAMK2B	ENSG00000058404				PRKX	ENSG00000183943
	PIK3CA	ENSG00000121879				RAC1	ENSG00000136238
	FOXO3	ENSG00000118689				FGF2	ENSG00000138685
	MAP2K1	ENSG00000169032				CDC42	ENSG00000070831
	IRAK2	ENSG00000134070				CACNA2D4	ENSG00000151062
	PRDM4	ENSG00000110851				FGF18	ENSG00000156427
	RELA	ENSG00000173039				PPP3R1	ENSG00000221823
	IRAK1	ENSG00000184216				HSPA8	ENSG00000109971
	IRAK4	ENSG00000198001				NF1	ENSG00000196712
	MAPK1	ENSG00000100030				NGF	ENSG00000134259
	GRB2	ENSG00000177885				FGF5	ENSG00000138675
	RAP1B	ENSG00000127314				PRKCB	ENSG00000166501
	BAD	ENSG00000002330				MAX	ENSG00000125952
	MAP3K5	ENSG00000197442				FAS	ENSG00000026103
	MAPK10	ENSG00000109339				RPS6KA3	ENSG00000177189
Axon guidance	EFNB2	ENSG00000125266	hsa-miR-378a-5p			MAPK12	ENSG00000188130
	SEMA3G	ENSG00000010319	hsa-miR-153			AKT3	ENSG00000117020
	PLXNA2	ENSG00000076356	hsa-miR-199b-5p			FGF21	ENSG00000105550
	GSK3B	ENSG00000082701	hsa-miR-155-5p			MECOM	ENSG00000085276
	PLXNB2	ENSG00000196576	hsa-miR-185-5p			MAP2K1	ENSG00000169032
	EPHB2	ENSG00000133216	hsa-miR-130a-3p			STMN1	ENSG00000117632
	ROCK1	ENSG00000067900	hsa-miR-142-3p			MAP3K2	ENSG00000169967
	RAC2	ENSG00000128340	hsa-miR-26a-5p			MKNK1	ENSG00000079277
	CXCR4	ENSG00000121966	hsa-miR-5701			RASGRP3	ENSG00000152689
	CFL1	ENSG00000172757	hsa-miR-126-3p			PPM1B	ENSG00000138032
	PAK2	ENSG00000180370	hsa-miR-130b-3p			CACNA2D1	ENSG00000153956
	NGEF	ENSG00000066248	hsa-miR-101-3p			CACNB2	ENSG00000165995
	ARHGEF12	ENSG00000196914	hsa-miR-4446-3p			MEF2C	ENSG00000081189
	SEMA5A	ENSG00000112902	hsa-miR-93-5p			MKNK2	ENSG00000099875
	EPHA5	ENSG00000145242	hsa-let-7a-3p			DUSP5	ENSG00000138166
	ROCK2	ENSG00000134318	hsa-miR-199a-5p			DUSP9	ENSG00000130829
	PAK7	ENSG00000101349	hsa-miR-142-5p			FGFR2	ENSG00000066468
	ROBO2	ENSG00000185008	hsa-miR-454-3p			HSPA1B	ENSG00000204388
	SRGAP1	ENSG00000196935				CACNA1D	ENSG00000157388
	CXCL12	ENSG00000107562				FGFR1	ENSG00000077782
	SEMA5B	ENSG00000082684				FGF16	ENSG00000196468
	EFNA3	ENSG00000143590				MAPK1	ENSG00000100030
	GNAI3	ENSG00000065135				MAP3K7	ENSG00000135341
	RHOA	ENSG00000067560				FGF1	ENSG00000113578
	KRAS	ENSG00000133703				FGF7	ENSG00000140285
	FYN	ENSG00000010810				GRB2	ENSG00000177885
	EFNA5	ENSG00000184349				RAP1B	ENSG00000127314
	EPHA7	ENSG00000135333				DUSP1	ENSG00000120129
	SEMA3F	ENSG00000001617				CHP2	ENSG00000166869
	SEMA4G	ENSG00000095539				TGFBR2	ENSG00000163513
	NCK1	ENSG00000158092				MAP3K5	ENSG00000197442
	PPP3CA	ENSG00000138814				MAPK10	ENSG00000109339
	PTK2	ENSG00000169398				PRKACB	ENSG00000142875
	RASA1	ENSG00000145715				PPP3R2	ENSG00000188386
	EFNB3	ENSG00000108947				CACNB3	ENSG00000167535
	NFAT5	ENSG00000102908				PDGFA	ENSG00000197461
	SLIT2	ENSG00000145147			Pathways in cancer	FZD7	ENSG00000155760	hsa-miR-99a-5p
	EPHB4	ENSG00000196411				BRAF	ENSG00000157764	hsa-miR-497-5p
	PPP3CB	ENSG00000107758				FOS	ENSG00000170345	hsa-miR-195-5p
	EPHA3	ENSG00000044524				GSK3B	ENSG00000082701	hsa-miR-100-5p
	NCK2	ENSG00000071051				PRKCA	ENSG00000154229	hsa-let-7c
	DPYSL5	ENSG00000157851				DVL3	ENSG00000161202	hsa-miR-4443
	DPYSL2	ENSG00000092964				STAT3	ENSG00000168610	hsa-miR-26a-5p
	NFATC2	ENSG00000101096				PDGFRA	ENSG00000134853	hsa-miR-199b-5p
	CDK5	ENSG00000164885				FZD5	ENSG00000163251	hsa-miR-26b-5p
	UNC5C	ENSG00000182168				E2F1	ENSG00000101412	hsa-let-7g-5p
	EFNA4	ENSG00000243364				TGFBR1	ENSG00000106799	hsa-miR-29a-3p
	CFL2	ENSG00000165410				ERBB2	ENSG00000141736	hsa-miR-224-3p
	SEMA3D	ENSG00000153993				WNT7A	ENSG00000154764	hsa-miR-148a-3p
	NRP1	ENSG00000099250				FIGF	ENSG00000165197	hsa-let-7a-5p
	EPHA2	ENSG00000142627				SOS2	ENSG00000100485	hsa-let-7i-5p
	RAC1	ENSG00000136238				IL8	ENSG00000169429	hsa-miR-199a-3p
	CDC42	ENSG00000070831				SMAD2	ENSG00000175387	hsa-miR-214-3p
	PAK6	ENSG00000137843				CBL	ENSG00000110395	hsa-miR-199a-5p
	PPP3R1	ENSG00000221823				E2F2	ENSG00000007968	hsa-miR-34a-5p
	SEMA3A	ENSG00000075213				NRAS	ENSG00000213281	hsa-miR-320d
	EFNB1	ENSG00000090776				CRKL	ENSG00000099942	hsa-miR-101-3p
	EPHB6	ENSG00000106123				BID	ENSG00000015475	hsa-miR-186-5p
	PLXNC1	ENSG00000136040				TCF4	ENSG00000196628	hsa-let-7f-5p
	SEMA7A	ENSG00000138623				APC	ENSG00000134982	hsa-miR-20a-5p
	EPHA6	ENSG00000080224				CRK	ENSG00000167193	hsa-miR-320e
	ABLIM1	ENSG00000099204				RUNX1	ENSG00000159216	hsa-miR-29b-3p
	ROBO1	ENSG00000169855				PIK3CB	ENSG00000051382
	SEMA6D	ENSG00000137872				PTCH1	ENSG00000185920
	EPHA4	ENSG00000116106				MSH3	ENSG00000113318
	NFATC3	ENSG00000072736				CUL2	ENSG00000108094
	MAPK1	ENSG00000100030				WNT5A	ENSG00000114251
	GNAI1	ENSG00000127955				TGFA	ENSG00000163235
	PPP3R2	ENSG00000188386				HHIP	ENSG00000164161
MAPK signaling pathway	TAOK3	ENSG00000135090	hsa-miR-125b-5p			COL4A5	ENSG00000188153
	BRAF	ENSG00000157764	hsa-miR-195-5p			TCF7L1	ENSG00000152284
	DUSP4	ENSG00000120875	hsa-miR-155-5p			ARNT	ENSG00000143437
	FOS	ENSG00000170345	hsa-miR-21-5p			ETS1	ENSG00000134954
	NTRK2	ENSG00000148053	hsa-miR-29a-5p			BCR	ENSG00000186716
	NTF3	ENSG00000185652	hsa-miR-335-3p			FZD6	ENSG00000164930
	DUSP22	ENSG00000112679	hsa-miR-183-5p			RAF1	ENSG00000132155
	PDGFRA	ENSG00000134853	hsa-let-7c			SMAD3	ENSG00000166949
	CACNA1A	ENSG00000141837	hsa-miR-154-5p			ITGA3	ENSG00000005884
	TGFBR1	ENSG00000106799	hsa-miR-142-3p			LAMA1	ENSG00000101680
	CACNA2D3	ENSG00000157445	hsa-miR-26a-5p			RARB	ENSG00000077092
	PTPRQ	ENSG00000139304	hsa-miR-126-5p			BCL2	ENSG00000171791
	GNA12	ENSG00000146535	hsa-miR-450a-5p			CDKN1B	ENSG00000111276
	IL1R1	ENSG00000115594	hsa-miR-5701			WNT2B	ENSG00000134245
	SOS2	ENSG00000100485	hsa-miR-101-3p			TRAF4	ENSG00000076604
	NRAS	ENSG00000213281	hsa-miR-93-5p			RALBP1	ENSG00000017797
	CACNA1F	ENSG00000102001	hsa-let-7a-3p			PLD1	ENSG00000075651
	RASA2	ENSG00000155903	hsa-miR-199a-3p			WNT3	ENSG00000108379
	ELK4	ENSG00000158711				IGF1R	ENSG00000140443
	MAP3K3	ENSG00000198909				EGFR	ENSG00000146648
	CRK	ENSG00000167193				TRAF5	ENSG00000082512
	PAK2	ENSG00000180370				FZD8	ENSG00000177283
	MAP2K7	ENSG00000076984				KRAS	ENSG00000133703
	DUSP14	ENSG00000161326				RET	ENSG00000165731
	CACNB4	ENSG00000182389				CDK6	ENSG00000105810
	RAP1A	ENSG00000116473				TCEB1	ENSG00000154582
	DUSP6	ENSG00000139318				MST1	ENSG00000173531
	MAPK14	ENSG00000112062				TPM3	ENSG00000143549
	RASGRF2	ENSG00000113319				VHL	ENSG00000134086
	GNG12	ENSG00000172380				EPAS1	ENSG00000116016
	LAMTOR3	ENSG00000109270				TP53	ENSG00000141510
	RAF1	ENSG00000132155				MITF	ENSG00000187098
	MAP4K3	ENSG00000011566				IKBKB	ENSG00000104365
	MAPK8IP1	ENSG00000121653				AKT2	ENSG00000105221
	RPS6KA1	ENSG00000117676				PTK2	ENSG00000169398
	EGFR	ENSG00000146648				CBLB	ENSG00000114423
	MRAS	ENSG00000158186				FZD4	ENSG00000174804
	MAP3K4	ENSG00000085511				RUNX1T1	ENSG00000079102
	MAP3K1	ENSG00000095015				MAPK9	ENSG00000050748
	MAP3K13	ENSG00000073803				AR	ENSG00000169083
	TAB2	ENSG00000055208				CASP3	ENSG00000164305
	KRAS	ENSG00000133703				JUN	ENSG00000177606
	BDNF	ENSG00000176697				PIK3R3	ENSG00000117461
	MAP3K11	ENSG00000173327				FZD10	ENSG00000111432
	RRAS2	ENSG00000133818				CCND1	ENSG00000110092
	FASLG	ENSG00000117560				SMAD4	ENSG00000141646
	TAOK1	ENSG00000160551				CTNNB1	ENSG00000168036
	RPS6KA5	ENSG00000100784				MSH6	ENSG00000116062
	IKBKB	ENSG00000104365				CTNNA1	ENSG00000044115
	PPP3CA	ENSG00000138814				CCNE2	ENSG00000175305
	NLK	ENSG00000087095				AXIN2	ENSG00000168646
	DUSP10	ENSG00000143507				SKP2	ENSG00000145604
	RASA1	ENSG00000145715				COL4A2	ENSG00000134871
	CASP3	ENSG00000164305				RASSF5	ENSG00000136653
	JUN	ENSG00000177606				E2F3	ENSG00000112242
	PPP3CB	ENSG00000107758				MAPK8	ENSG00000107643
	RASGRP1	ENSG00000172575				AKT1	ENSG00000142208
	RAPGEF2	ENSG00000109756				PGF	ENSG00000119630
	MAPK8	ENSG00000107643				CEBPA	ENSG00000245848
	TRAF6	ENSG00000175104				GLI3	ENSG00000106571
	PPM1A	ENSG00000100614				DAPK1	ENSG00000196730
	PRKACG	ENSG00000165059				PDGFB	ENSG00000100311
	CACNB1	ENSG00000067191				KIT	ENSG00000157404
	FLNA	ENSG00000196924				PTGS2	ENSG00000073756
	CACNA1E	ENSG00000198216				COL4A3	ENSG00000169031
	RPS6KA6	ENSG00000072133				ITGA2	ENSG00000164171
	SOS1	ENSG00000115904				PIK3R1	ENSG00000145675
	FGF9	ENSG00000102678				RB1	ENSG00000139687
	PRKX	ENSG00000183943				COL4A4	ENSG00000081052
	RAC1	ENSG00000136238				SOS1	ENSG00000115904
	DUSP8	ENSG00000184545				PIK3CG	ENSG00000105851
	FGF2	ENSG00000138685				FGF9	ENSG00000102678
	CDC42	ENSG00000070831				HDAC2	ENSG00000196591
	CACNA2D4	ENSG00000151062				KITLG	ENSG00000049130
	FGF18	ENSG00000156427				RAC1	ENSG00000136238
	PPP3R1	ENSG00000221823				FGF2	ENSG00000138685
	HSPA8	ENSG00000109971				CDC42	ENSG00000070831
	NF1	ENSG00000196712				FGF18	ENSG00000156427
	CACNG2	ENSG00000166862				BMP2	ENSG00000125845
	NGF	ENSG00000134259				FGF5	ENSG00000138675
	FGF5	ENSG00000138675				EGLN2	ENSG00000171570
	PRKCB	ENSG00000166501				PRKCB	ENSG00000166501
	MAX	ENSG00000125952				MAX	ENSG00000125952
	FAS	ENSG00000026103				FAS	ENSG00000026103
	RASGRF1	ENSG00000058335				LAMC1	ENSG00000135862
	RPS6KA3	ENSG00000177189				IGF1	ENSG00000017427
	MAPK12	ENSG00000188130				TGFB2	ENSG00000092969
	AKT3	ENSG00000117020				EP300	ENSG00000100393
	FGF21	ENSG00000105550				PLCG1	ENSG00000124181
	MECOM	ENSG00000085276				PPARG	ENSG00000132170
	MAP2K1	ENSG00000169032				CASP8	ENSG00000064012
	STMN1	ENSG00000117632				BCL2L1	ENSG00000171552
	MAP3K2	ENSG00000169967				AKT3	ENSG00000117020
	MKNK1	ENSG00000079277				PIAS2	ENSG00000078043
	PPM1B	ENSG00000138032				FGF21	ENSG00000105550
	CACNA2D1	ENSG00000153956				CTNNA3	ENSG00000183230
	CACNB2	ENSG00000165995				WNT3A	ENSG00000154342
	MEF2C	ENSG00000081189				CCNE1	ENSG00000105173
	FGF23	ENSG00000118972				PIK3CA	ENSG00000121879
	MKNK2	ENSG00000099875				RALGDS	ENSG00000160271
	DUSP5	ENSG00000138166				LEF1	ENSG00000138795
	FGFR2	ENSG00000066468				COL4A6	ENSG00000197565
	HSPA1B	ENSG00000204388				MECOM	ENSG00000085276
	RELA	ENSG00000173039				FN1	ENSG00000115414
	CACNA1D	ENSG00000157388				CDKN1A	ENSG00000124762
	FGFR1	ENSG00000077782				MAP2K1	ENSG00000169032
	DUSP16	ENSG00000111266				SMO	ENSG00000128602
	FGF16	ENSG00000196468				SLC2A1	ENSG00000117394
	MAP3K7	ENSG00000135341				LAMA2	ENSG00000196569
	FGF7	ENSG00000140285				LAMC2	ENSG00000058085
	GRB2	ENSG00000177885				NCOA4	ENSG00000138293
	RAP1B	ENSG00000127314				CYCS	ENSG00000172115
	DUSP1	ENSG00000120129				FGF23	ENSG00000118972
	TGFBR2	ENSG00000163513				MTOR	ENSG00000198793
	EGF	ENSG00000138798				ITGA6	ENSG00000091409
	MAP3K5	ENSG00000197442				SHH	ENSG00000164690
	MAPK10	ENSG00000109339				RELA	ENSG00000173039
	PRKACB	ENSG00000142875				CTNNA2	ENSG00000066032
	PPP3R2	ENSG00000188386				VEGFA	ENSG00000112715
	CACNB3	ENSG00000167535				PTEN	ENSG00000171862
TGF-beta signaling pathway	FST	ENSG00000134363	hsa-miR-153			FGFR1	ENSG00000077782
	TGFBR1	ENSG00000106799	hsa-miR-99a-5p			FOXO1	ENSG00000150907
	ID2	ENSG00000115738	hsa-miR-195-5p			CSF1R	ENSG00000182578
	ROCK1	ENSG00000067900	hsa-miR-497-5p			FGF16	ENSG00000196468
	INHBB	ENSG00000163083	hsa-miR-21-5p			MAPK1	ENSG00000100030
	THBS1	ENSG00000137801	hsa-miR-335-3p			DAPK2	ENSG00000035664
	THBS2	ENSG00000186340	hsa-miR-145-5p			FGF1	ENSG00000113578
	PPP2CA	ENSG00000113575	hsa-miR-139-5p			CREBBP	ENSG00000005339
	SMURF2	ENSG00000108854	hsa-miR-130a-3p			FGF7	ENSG00000140285
	BMPR1B	ENSG00000138696	hsa-miR-20a-3p			TRAF3	ENSG00000131323
	BMP5	ENSG00000112175	hsa-miR-26a-5p			TGFBR2	ENSG00000163513
	ROCK2	ENSG00000134318	hsa-miR-130b-3p			JAK1	ENSG00000162434
	SMAD3	ENSG00000166949	hsa-miR-337-5p			MDM2	ENSG00000135679
	CHRD	ENSG00000090539	hsa-let-7a-3p			WNT9A	ENSG00000143816
	CUL1	ENSG00000055130	hsa-miR-142-5p			STK36	ENSG00000163482
	INHBA	ENSG00000122641	hsa-miR-454-3p			ITGA2B	ENSG00000005961
	ID4	ENSG00000172201				CCDC6	ENSG00000108091
	RHOA	ENSG00000067560				PDGFRB	ENSG00000113721
	ACVR1	ENSG00000115170				XIAP	ENSG00000101966
	SKP1	ENSG00000113558				EGLN1	ENSG00000135766
	ACVR2B	ENSG00000114739				COL4A1	ENSG00000187498
	DCN	ENSG00000011465				PDGFA	ENSG00000197461
	E2F5	ENSG00000133740				LAMA4	ENSG00000112769
	PPP2R1A	ENSG00000105568			PI3K-Akt signaling pathway	PHLPP2	ENSG00000040199	hsa-miR-4770
	SMURF1	ENSG00000198742				PRLR	ENSG00000113494	hsa-miR-497-5p
	ZFYVE9	ENSG00000157077				GSK3B	ENSG00000082701	hsa-miR-195-5p
	RBL1	ENSG00000080839				PRKCA	ENSG00000154229	hsa-miR-337-5p
	SMAD5	ENSG00000113658				RBL2	ENSG00000103479	hsa-let-7c
	ID1	ENSG00000125968				TSC1	ENSG00000165699	hsa-let-7b-5p
	ACVR2A	ENSG00000121989				PDGFRA	ENSG00000134853	hsa-miR-26a-5p
	GDF6	ENSG00000156466				PPP2R5E	ENSG00000154001	hsa-miR-29b-1-5p
	BMP2	ENSG00000125845				YWHAH	ENSG00000128245	hsa-miR-26b-5p
	ACVR1C	ENSG00000123612				MYB	ENSG00000118513	hsa-let-7g-5p
	TGFB2	ENSG00000092969				FIGF	ENSG00000165197	hsa-miR-29a-3p
	EP300	ENSG00000100393				SOS2	ENSG00000100485	hsa-miR-224-3p
	BMPR1A	ENSG00000107779				ITGB8	ENSG00000105855	hsa-miR-143-3p
	IFNG	ENSG00000111537				ITGA9	ENSG00000144668	hsa-miR-148a-3p
	LTBP1	ENSG00000049323				NRAS	ENSG00000213281	hsa-let-7a-5p
	SMAD7	ENSG00000101665				PRKAA2	ENSG00000162409	hsa-miR-140-5p
	BMP7	ENSG00000101144				PPP2R3A	ENSG00000073711	hsa-miR-30c-5p
	MAPK1	ENSG00000100030				YWHAE	ENSG00000108953	hsa-let-7i-5p
	CREBBP	ENSG00000005339				IFNA8	ENSG00000120242	hsa-miR-199a-3p
	PPP2R1B	ENSG00000137713				THBS1	ENSG00000137801	hsa-miR-126-3p
	SMAD1	ENSG00000170365				PPP2R2C	ENSG00000074211	hsa-miR-214-3p
	TGFBR2	ENSG00000163513				ITGA8	ENSG00000077943	hsa-miR-30b-5p
	BMPR2	ENSG00000204217				PIK3CB	ENSG00000051382	hsa-miR-34a-5p
	RPS6KB1	ENSG00000108443				PPP2CA	ENSG00000113575	hsa-miR-320d
Ubiquitin mediated proteolysis	RNF7	ENSG00000114125	hsa-miR-153			CREB5	ENSG00000146592	hsa-miR-101-3p
	UBE2R2	ENSG00000107341	hsa-miR-4328			SYK	ENSG00000165025	hsa-miR-186-5p
	UBE2Q2	ENSG00000140367	hsa-miR-125b-5p			COL4A5	ENSG00000188153	hsa-miR-3607-3p
	BTRC	ENSG00000166167	hsa-miR-195-5p			COL24A1	ENSG00000171502	hsa-miR-30a-3p
	RFWD2	ENSG00000143207	hsa-miR-497-5p			IL2RB	ENSG00000100385	hsa-miR-92a-3p
	FBXW7	ENSG00000109670	hsa-miR-335-3p			YWHAG	ENSG00000170027	hsa-let-7f-5p
	TRIM37	ENSG00000108395	hsa-miR-411-5p			MCL1	ENSG00000143384	hsa-miR-379-5p
	UBR5	ENSG00000104517	hsa-miR-26a-5p			CCND2	ENSG00000118971	hsa-miR-20a-5p
	WWP1	ENSG00000123124	hsa-miR-130b-3p			COL27A1	ENSG00000196739	hsa-miR-30e-5p
	CUL2	ENSG00000108094	hsa-miR-101-3p			ITGB6	ENSG00000115221	hsa-miR-320e
	SMURF2	ENSG00000108854	hsa-miR-93-5p			CREB1	ENSG00000118260	hsa-miR-377-3p
	NEDD4L	ENSG00000049759	hsa-miR-4659b-3p			GNG12	ENSG00000172380	hsa-miR-29b-3p
	HUWE1	ENSG00000086758	hsa-miR-142-5p			ANGPT2	ENSG00000091879
	ITCH	ENSG00000078747				STK11	ENSG00000118046
	UBE2E2	ENSG00000182247				ITGA5	ENSG00000161638
	FBXO4	ENSG00000151876				RAF1	ENSG00000132155
	DDB2	ENSG00000134574				ITGA3	ENSG00000005884
	CUL1	ENSG00000055130				LAMA1	ENSG00000101680
	UBE4A	ENSG00000110344				PIK3AP1	ENSG00000155629
	RHOBTB1	ENSG00000072422				BCL2	ENSG00000171791
	HERC3	ENSG00000138641				CDKN1B	ENSG00000111276
	MAP3K1	ENSG00000095015				PPP2R5D	ENSG00000112640
	ANAPC1	ENSG00000153107				YWHAB	ENSG00000166913
	UBE2J1	ENSG00000198833				EFNA3	ENSG00000143590
	UBE2I	ENSG00000103275				PPP2R2B	ENSG00000156475
	TCEB1	ENSG00000154582				IGF1R	ENSG00000140443
	MID1	ENSG00000101871				EGFR	ENSG00000146648
	UBE2QL1	ENSG00000215218				GNB1	ENSG00000078369
	SKP1	ENSG00000113558				FGF20	ENSG00000078579
	CUL4A	ENSG00000139842				PPP2R5C	ENSG00000078304
	UBA6	ENSG00000033178				COL6A6	ENSG00000206384
	KLHL13	ENSG00000003096				ITGA1	ENSG00000213949
	CBLB	ENSG00000114423				KRAS	ENSG00000133703
	BRCA1	ENSG00000012048				CDK6	ENSG00000105810
	CUL5	ENSG00000166266				COL3A1	ENSG00000168542
	FBXO2	ENSG00000116661				FASLG	ENSG00000117560
	UBE2A	ENSG00000077721				IL7R	ENSG00000168685
	SKP2	ENSG00000145604				EFNA5	ENSG00000184349
	SOCS1	ENSG00000185338				IFNAR2	ENSG00000159110
	TRAF6	ENSG00000175104				YWHAQ	ENSG00000134308
	UBE3A	ENSG00000114062				RPS6KB2	ENSG00000175634
	BIRC6	ENSG00000115760				PPP2R5A	ENSG00000066027
	SMURF1	ENSG00000198742				PAK1	ENSG00000149269
	DDB1	ENSG00000167986				TP53	ENSG00000141510
	UBE2Q1	ENSG00000160714				GHR	ENSG00000112964
	ANAPC7	ENSG00000196510				IFNAR1	ENSG00000142166
	UBE2N	ENSG00000177889				IKBKB	ENSG00000104365
	RCHY1	ENSG00000163743				AKT2	ENSG00000105221
	UBE2K	ENSG00000078140				GNG10	ENSG00000242616
	SIAH1	ENSG00000196470				PTK2	ENSG00000169398
	MGRN1	ENSG00000102858				BRCA1	ENSG00000012048
	CDC23	ENSG00000094880				ITGAV	ENSG00000138448
	NEDD4	ENSG00000069869				THEM4	ENSG00000159445
	UBE2H	ENSG00000186591				ITGA11	ENSG00000137809
	UBE2F	ENSG00000184182				COL2A1	ENSG00000139219
	ERCC8	ENSG00000049167				IL4R	ENSG00000077238
	PIAS2	ENSG00000078043				DDIT4	ENSG00000168209
	UBE2D3	ENSG00000109332				TSC2	ENSG00000103197
	HERC4	ENSG00000148634				PIK3CD	ENSG00000171608
	UBE2G2	ENSG00000184787				PIK3R3	ENSG00000117461
	UBE2D1	ENSG00000072401				CCND1	ENSG00000110092
	CDC27	ENSG00000004897				JAK2	ENSG00000096968
	KLHL9	ENSG00000198642				EIF4E	ENSG00000151247
	UBE2D2	ENSG00000131508				CCNE2	ENSG00000175305
	UBE2G1	ENSG00000132388				COL4A2	ENSG00000134871
	CUL3	ENSG00000036257				PGF	ENSG00000119630
	UBE2W	ENSG00000104343				PPP2R2A	ENSG00000221914
	PPIL2	ENSG00000100023				F2R	ENSG00000181104
	FBXW11	ENSG00000072803				ITGB1	ENSG00000150093
	RHOBTB2	ENSG00000008853				EFNA4	ENSG00000243364
	PARK2	ENSG00000185345				RELN	ENSG00000189056
	UBE4B	ENSG00000130939				COL5A1	ENSG00000130635
	MDM2	ENSG00000135679				PPP2R1A	ENSG00000105568
	SYVN1	ENSG00000162298				PDGFB	ENSG00000100311
	XIAP	ENSG00000101966				COL1A1	ENSG00000108821
	CUL4B	ENSG00000158290				FLT1	ENSG00000102755
ErbB signaling pathway	BRAF	ENSG00000157764	hsa-miR-100-5p			LPAR5	ENSG00000184574
	GSK3B	ENSG00000082701	hsa-miR-125b-2-3p			EIF4B	ENSG00000063046
	ERBB2	ENSG00000141736	hsa-miR-155-5p			KIT	ENSG00000157404
	AREGB	ENSG00000205595	hsa-miR-335-3p			PDK1	ENSG00000152256
	SOS2	ENSG00000100485	hsa-miR-34c-5p			COL4A3	ENSG00000169031
	CRKL	ENSG00000099942	hsa-miR-130a-3p			ITGA2	ENSG00000164171
	NRG4	ENSG00000169752	hsa-miR-26a-5p			PIK3R1	ENSG00000145675
	CRK	ENSG00000167193	hsa-miR-126-5p			COL4A4	ENSG00000081052
	PIK3CB	ENSG00000051382	hsa-miR-5701			SOS1	ENSG00000115904
	PAK2	ENSG00000180370	hsa-miR-130b-3p			PIK3CG	ENSG00000105851
	TGFA	ENSG00000163235	hsa-miR-93-5p			IL2RA	ENSG00000134460
	PAK7	ENSG00000101349	hsa-miR-199a-3p			FGF9	ENSG00000102678
	RAF1	ENSG00000132155	hsa-miR-4659b-3p			YWHAZ	ENSG00000164924
	CDKN1B	ENSG00000111276	hsa-miR-142-5p			ITGA10	ENSG00000143127
	EGFR	ENSG00000146648	hsa-miR-454-3p			PPP2R3C	ENSG00000092020
	ERBB3	ENSG00000065361				EPHA2	ENSG00000142627
	KRAS	ENSG00000133703				KITLG	ENSG00000049130
	STAT5B	ENSG00000173757				IRS1	ENSG00000169047
	SHC3	ENSG00000148082				RAC1	ENSG00000136238
	ARAF	ENSG00000078061				INSR	ENSG00000171105
	CAMK2A	ENSG00000070808				PRKAA1	ENSG00000132356
	NCK1	ENSG00000158092				FGF2	ENSG00000138685
	PTK2	ENSG00000169398				CHRM2	ENSG00000181072
	CBLB	ENSG00000114423				IFNA16	ENSG00000147885
	PIK3CD	ENSG00000171608				LPAR4	ENSG00000147145
	JUN	ENSG00000177606				FGF18	ENSG00000156427
	PIK3R3	ENSG00000117461				NGF	ENSG00000134259
	NCK2	ENSG00000071051				FGF5	ENSG00000138675
	MAPK8	ENSG00000107643				COL1A2	ENSG00000164692
	PIK3R1	ENSG00000145675				LAMC1	ENSG00000135862
	SOS1	ENSG00000115904				IGF1	ENSG00000017427
	PIK3CG	ENSG00000105851				ITGA7	ENSG00000135424
	PAK4	ENSG00000130669				PPP2CB	ENSG00000104695
	PAK6	ENSG00000137843				BCL2L1	ENSG00000171552
	BTC	ENSG00000174808				AKT3	ENSG00000117020
	PRKCB	ENSG00000166501				PDGFC	ENSG00000145431
	GAB1	ENSG00000109458				COL11A1	ENSG00000060718
	SHC4	ENSG00000185634				FGF21	ENSG00000105550
	AKT3	ENSG00000117020				EIF4E2	ENSG00000135930
	CAMK2B	ENSG00000058404				CREB3L2	ENSG00000182158
	PIK3CA	ENSG00000121879				ANGPT1	ENSG00000154188
	CDKN1A	ENSG00000124762				IFNA14	ENSG00000228083
	MAP2K1	ENSG00000169032				CCNE1	ENSG00000105173
	MTOR	ENSG00000198793				COL6A3	ENSG00000163359
	MAPK1	ENSG00000100030				PDGFD	ENSG00000170962
	ABL2	ENSG00000143322				PIK3CA	ENSG00000121879
	GRB2	ENSG00000177885				CREB3L1	ENSG00000157613
	EGF	ENSG00000138798				COL4A6	ENSG00000197565
	ERBB4	ENSG00000178568				OSM	ENSG00000099985
	MAPK10	ENSG00000109339				FOXO3	ENSG00000118689
	RPS6KB1	ENSG00000108443				FN1	ENSG00000115414
	EREG	ENSG00000124882				PKN2	ENSG00000065243
Transcriptional misregulation in cancer	CCNT2	ENSG00000082258	hsa-miR-153			TNC	ENSG00000041982
	TMPRSS2	ENSG00000184012	hsa-miR-299-5p			CDKN1A	ENSG00000124762
	MMP3	ENSG00000149968	hsa-miR-335-3p			MAP2K1	ENSG00000169032
	NFKBIZ	ENSG00000144802	hsa-miR-219-5p			LAMA2	ENSG00000196569
	SSX1	ENSG00000126752	hsa-miR-574-5p			ITGA4	ENSG00000115232
	WNT16	ENSG00000002745	hsa-let-7c			COMP	ENSG00000105664
	NFKB1	ENSG00000109320	hsa-miR-2117			LAMC2	ENSG00000058085
	ELK4	ENSG00000158711	hsa-miR-5701			FGF23	ENSG00000118972
	RUNX1	ENSG00000159216	hsa-miR-19b-1-5p			MTOR	ENSG00000198793
	HMGA2	ENSG00000149948	hsa-miR-101-3p			GYS1	ENSG00000104812
	HPGD	ENSG00000164120	hsa-miR-378g			ITGA6	ENSG00000091409
	AFF1	ENSG00000172493	hsa-miR-93-5p			TNN	ENSG00000120332
	ZBTB16	ENSG00000109906	hsa-miR-598			RELA	ENSG00000173039
	IL2RB	ENSG00000100385	hsa-miR-4659b-3p			COL5A3	ENSG00000080573
	CCND2	ENSG00000118971	hsa-miR-376a-3p			VEGFA	ENSG00000112715
	HOXA9	ENSG00000078399				PTEN	ENSG00000171862
	PAX5	ENSG00000196092				FGFR1	ENSG00000077782
	PBX1	ENSG00000185630				SGK3	ENSG00000104205
	CDKN1B	ENSG00000111276				CSF1R	ENSG00000182578
	ERG	ENSG00000157554				FGF16	ENSG00000196468
	ELANE	ENSG00000197561				OSMR	ENSG00000145623
	MLLT3	ENSG00000171843				MAPK1	ENSG00000100030
	IGF1R	ENSG00000140443				FGF1	ENSG00000113578
	RUNX2	ENSG00000124813				PPP2R1B	ENSG00000137713
	ZEB1	ENSG00000148516				FGF7	ENSG00000140285
	PAX8	ENSG00000125618				KDR	ENSG00000128052
	CCR7	ENSG00000126353				CSF1	ENSG00000184371
	PRCC	ENSG00000143294				GNG5	ENSG00000174021
	SIX1	ENSG00000126778				COL5A2	ENSG00000204262
	SS18	ENSG00000141380				GNB4	ENSG00000114450
	UTY	ENSG00000183878				TEK	ENSG00000120156
	CCNT1	ENSG00000129315				SGK1	ENSG00000118515
	PTK2	ENSG00000169398				JAK1	ENSG00000162434
	ATM	ENSG00000149311				MDM2	ENSG00000135679
	RUNX1T1	ENSG00000079102				ITGA2B	ENSG00000005961
	ARNT2	ENSG00000172379				GNB5	ENSG00000069966
	PBX3	ENSG00000167081				BCL2L11	ENSG00000153094
	CEBPA	ENSG00000245848				CCND3	ENSG00000112576
	NR4A3	ENSG00000119508				RPS6KB1	ENSG00000108443
	KLF3	ENSG00000109787				COL4A1	ENSG00000187498
	BMP2K	ENSG00000138756				IFNA21	ENSG00000137080
	REL	ENSG00000162924				ITGB3	ENSG00000259207
	PDGFB	ENSG00000100311				IL6R	ENSG00000160712
	WT1	ENSG00000184937				PDGFA	ENSG00000197461
	CD86	ENSG00000114013				LAMA4	ENSG00000112769
	NCOR1	ENSG00000141027			Wnt signaling pathway	FZD7	ENSG00000155760	hsa-miR-3676-5p
	JMJD1C	ENSG00000171988				CTNNBIP1	ENSG00000178585	hsa-miR-4328
	ETV1	ENSG00000006468				CAMK2D	ENSG00000145349	hsa-miR-99a-5p
	HDAC2	ENSG00000196591				GSK3B	ENSG00000082701	hsa-miR-497-5p
	CDK14	ENSG00000058091				PRKCA	ENSG00000154229	hsa-miR-195-5p
	DDX5	ENSG00000108654				SFRP4	ENSG00000106483	hsa-miR-100-5p
	MAF	ENSG00000178573				DVL3	ENSG00000161202	hsa-miR-337-5p
	KDM6A	ENSG00000147050				CSNK2A2	ENSG00000070770	hsa-miR-299-5p
	SP1	ENSG00000185591				FZD5	ENSG00000163251	hsa-let-7c
	BCL6	ENSG00000113916				PPP2R5E	ENSG00000154001	hsa-let-7b-5p
	MAX	ENSG00000125952				LRP6	ENSG00000070018	hsa-miR-26a-5p
	DOT1L	ENSG00000104885				WNT7A	ENSG00000154764	hsa-miR-199b-5p
	IGF1	ENSG00000017427				ROCK1	ENSG00000067900	hsa-miR-145-5p
	PPARG	ENSG00000132170				SMAD2	ENSG00000175387	hsa-miR-26b-5p
	BCL2L1	ENSG00000171552				CAMK2G	ENSG00000148660	hsa-let-7g-5p
	WHSC1	ENSG00000109685				BTRC	ENSG00000166167	hsa-miR-34a-3p
	ETV5	ENSG00000244405				TCF4	ENSG00000196628	hsa-miR-224-3p
	MLL	ENSG00000118058				APC	ENSG00000134982	hsa-miR-143-3p
	MYCN	ENSG00000134323				VANGL1	ENSG00000173218	hsa-let-7a-5p
	CDKN1A	ENSG00000124762				PPP2CA	ENSG00000113575	hsa-miR-151a-5p
	BIRC3	ENSG00000023445				WNT5A	ENSG00000114251	hsa-miR-30c-5p
	TFE3	ENSG00000068323				SOX17	ENSG00000164736	hsa-let-7i-5p
	EYA1	ENSG00000104313				PORCN	ENSG00000102312	hsa-miR-34c-5p
	MEF2C	ENSG00000081189				CCND2	ENSG00000118971	hsa-miR-214-3p
	SSX2B	ENSG00000157950				DKK2	ENSG00000155011	hsa-miR-199a-5p
	EWSR1	ENSG00000182944				ROCK2	ENSG00000134318	hsa-miR-30b-5p
	SIX4	ENSG00000100625				TCF7L1	ENSG00000152284	hsa-miR-34a-5p
	FOXO1	ENSG00000150907				FZD6	ENSG00000164930	hsa-miR-151b
	GOLPH3	ENSG00000113384				FRAT1	ENSG00000165879	hsa-miR-101-3p
	MDM2	ENSG00000135679				SMAD3	ENSG00000166949	hsa-miR-186-5p
	MEIS1	ENSG00000143995				WNT2B	ENSG00000134245	hsa-let-7d-5p
	PAX3	ENSG00000135903				CUL1	ENSG00000055130	hsa-miR-5701
	GRIA3	ENSG00000125675				AXIN1	ENSG00000103126	hsa-miR-3607-3p
ECM-receptor interaction	SDC1	ENSG00000115884	hsa-miR-204-5p			WNT3	ENSG00000108379	hsa-let-7f-5p
	LAMB4	ENSG00000091128	hsa-miR-10b-5p			PPP2R5D	ENSG00000112640	hsa-miR-218-5p
	COL24A1	ENSG00000171502	hsa-miR-1258			PPP3CC	ENSG00000120910	hsa-miR-126-5p
	COL27A1	ENSG00000196739	hsa-let-7c			CSNK1A1L	ENSG00000180138	hsa-miR-20a-5p
	ITGB6	ENSG00000115221	hsa-miR-126-3p			PPP2R5C	ENSG00000078304	hsa-miR-30e-5p
	COL6A6	ENSG00000206384	hsa-miR-195-3p			FZD8	ENSG00000177283
	COL3A1	ENSG00000168542	hsa-miR-221-5p			SKP1	ENSG00000113558
	ITGB1	ENSG00000150093	hsa-miR-143-3p			PPP2R5A	ENSG00000066027
	COL1A1	ENSG00000108821				TP53	ENSG00000141510
	COL4A3	ENSG00000169031				NFATC4	ENSG00000100968
	ITGA2	ENSG00000164171				FRAT2	ENSG00000181274
	COL4A4	ENSG00000081052				CAMK2A	ENSG00000070808
	COL1A2	ENSG00000164692				PPP3CA	ENSG00000138814
	LAMC1	ENSG00000135862				PRICKLE1	ENSG00000139174
	ITGA7	ENSG00000135424				NLK	ENSG00000087095
	COL11A1	ENSG00000060718				PLCB1	ENSG00000182621
	COL4A6	ENSG00000197565				FZD4	ENSG00000174804
	SV2C	ENSG00000122012				SENP2	ENSG00000163904
	ITGA6	ENSG00000091409				NFAT5	ENSG00000102908
	COL5A3	ENSG00000080573				MAPK9	ENSG00000050748
	COL5A2	ENSG00000204262				GPC4	ENSG00000076716
	COL4A1	ENSG00000187498				CER1	ENSG00000147869
p53 signaling pathway	CCNG1	ENSG00000113328	hsa-miR-195-5p			JUN	ENSG00000177606
	ZMAT3	ENSG00000172667	hsa-miR-497-5p			FZD10	ENSG00000111432
	CDS1	ENSG00000163624	hsa-miR-299-5p			CCND1	ENSG00000110092
	CCNB1	ENSG00000134057	hsa-miR-29a-5p			SMAD4	ENSG00000141646
	BID	ENSG00000015475	hsa-miR-335-3p			CTNNB1	ENSG00000168036
	RFWD2	ENSG00000143207	hsa-miR-183-5p			PPP3CB	ENSG00000107758
	THBS1	ENSG00000137801	hsa-let-7c			AXIN2	ENSG00000168646
	CCND2	ENSG00000118971	hsa-miR-130a-3p			NFATC2	ENSG00000101096
	PERP	ENSG00000112378	hsa-miR-26a-5p			MAPK8	ENSG00000107643
	GADD45A	ENSG00000116717	hsa-miR-130b-3p			NKD1	ENSG00000140807
	CDK6	ENSG00000105810	hsa-miR-93-5p			CSNK1A1	ENSG00000113712
	CHEK1	ENSG00000149554	hsa-miR-454-3p			PPP2R1A	ENSG00000105568
	APAF1	ENSG00000120868				VANGL2	ENSG00000162738
	GADD45G	ENSG00000130222				PRKX	ENSG00000183943
	ATM	ENSG00000149311				RAC1	ENSG00000136238
	PMAIP1	ENSG00000141682				SIAH1	ENSG00000196470
	CASP3	ENSG00000164305				PPP3R1	ENSG00000221823
	TSC2	ENSG00000103197				PSEN1	ENSG00000080815
	CCND1	ENSG00000110092				CACYBP	ENSG00000116161
	CCNE2	ENSG00000175305				PRKCB	ENSG00000166501
	SHISA5	ENSG00000164054				PRICKLE2	ENSG00000163637
	SESN1	ENSG00000080546				CSNK1E	ENSG00000213923
	SIAH1	ENSG00000196470				EP300	ENSG00000100393
	MDM4	ENSG00000198625				PPP2CB	ENSG00000104695
	FAS	ENSG00000026103				CAMK2B	ENSG00000058404
	IGF1	ENSG00000017427				CXXC4	ENSG00000168772
	BBC3	ENSG00000105327				WNT3A	ENSG00000154342
	CCNE1	ENSG00000105173				LEF1	ENSG00000138795
	CDKN1A	ENSG00000124762				SFRP1	ENSG00000104332
	RRM2	ENSG00000171848				WIF1	ENSG00000156076
	SESN3	ENSG00000149212				FOSL1	ENSG00000175592
	CYCS	ENSG00000172115				NFATC3	ENSG00000072736
	PTEN	ENSG00000171862				DAAM1	ENSG00000100592
	CCNG2	ENSG00000138764				MAP3K7	ENSG00000135341
	PPM1D	ENSG00000170836				CREBBP	ENSG00000005339
	MDM2	ENSG00000135679				FBXW11	ENSG00000072803
	CCND3	ENSG00000112576				PPP2R1B	ENSG00000137713
						NFATC1	ENSG00000131196
						TBL1XR1	ENSG00000177565
						CHP2	ENSG00000166869
						WNT9A	ENSG00000143816
						PLCB4	ENSG00000101333
						CCND3	ENSG00000112576
						MAPK10	ENSG00000109339
						PRKACB	ENSG00000142875
						PPP3R2	ENSG00000188386
					TGF-beta signaling pathway	FST	ENSG00000134363	hsa-miR-99a-5p
						TGFBR1	ENSG00000106799	hsa-miR-130a-3p
						ROCK1	ENSG00000067900	hsa-miR-497-5p
						SMAD2	ENSG00000175387	hsa-miR-195-5p
						SMAD6	ENSG00000137834	hsa-miR-337-5p
						INHBB	ENSG00000163083	hsa-miR-26a-5p
						THBS1	ENSG00000137801	hsa-miR-145-5p
						PPP2CA	ENSG00000113575	hsa-miR-26b-5p
						SMURF2	ENSG00000108854	hsa-miR-224-3p
						BMPR1B	ENSG00000138696	hsa-let-7a-5p
						BMP5	ENSG00000112175	hsa-let-7i-5p
						ROCK2	ENSG00000134318	hsa-miR-214-3p
						SMAD3	ENSG00000166949	hsa-miR-34a-5p
						CHRD	ENSG00000090539	hsa-miR-186-5p
						CUL1	ENSG00000055130	hsa-let-7d-5p
						INHBA	ENSG00000122641	hsa-let-7f-5p
						ACVR1	ENSG00000115170	hsa-miR-379-5p
						SKP1	ENSG00000113558	hsa-miR-20a-5p
						RPS6KB2	ENSG00000175634
						ACVR2B	ENSG00000114739
						ZFYVE16	ENSG00000039319
						DCN	ENSG00000011465
						SMAD4	ENSG00000141646
						E2F5	ENSG00000133740
						PPP2R1A	ENSG00000105568
						SMURF1	ENSG00000198742
						ZFYVE9	ENSG00000157077
						RBL1	ENSG00000080839
						SMAD5	ENSG00000113658
						ACVR2A	ENSG00000121989
						GDF6	ENSG00000156466
						BMP2	ENSG00000125845
						ACVR1C	ENSG00000123612
						TGFB2	ENSG00000092969
						EP300	ENSG00000100393
						PPP2CB	ENSG00000104695
						BMPR1A	ENSG00000107779
						IFNG	ENSG00000111537
						LTBP1	ENSG00000049323
						COMP	ENSG00000105664
						SMAD7	ENSG00000101665
						NOG	ENSG00000183691
						MAPK1	ENSG00000100030
						CREBBP	ENSG00000005339
						PPP2R1B	ENSG00000137713
						SMAD1	ENSG00000170365
						TGFBR2	ENSG00000163513
						BMPR2	ENSG00000204217
						RPS6KB1	ENSG00000108443
					p53 signaling pathway	CCNG1	ENSG00000113328	hsa-miR-130a-3p
						ZMAT3	ENSG00000172667	hsa-miR-497-5p
						CDS1	ENSG00000163624	hsa-miR-195-5p
						CCNB1	ENSG00000134057	hsa-miR-299-5p
						BID	ENSG00000015475	hsa-let-7c
						RFWD2	ENSG00000143207	hsa-let-7b-5p
						THBS1	ENSG00000137801	hsa-miR-26a-5p
						CCND2	ENSG00000118971	hsa-miR-26b-5p
						PERP	ENSG00000112378	hsa-let-7g-5p
						GADD45A	ENSG00000116717	hsa-miR-29a-3p
						CDK6	ENSG00000105810	hsa-let-7a-5p
						CHEK1	ENSG00000149554	hsa-let-7i-5p
						TP53	ENSG00000141510	hsa-miR-214-3p
						GADD45G	ENSG00000130222	hsa-miR-19b-3p
						ATM	ENSG00000149311	hsa-let-7f-5p
						PMAIP1	ENSG00000141682	hsa-miR-379-5p
						CASP3	ENSG00000164305	hsa-miR-20a-5p
						TSC2	ENSG00000103197	hsa-miR-320e
						CCND1	ENSG00000110092	hsa-miR-29b-3p
						CCNE2	ENSG00000175305
						TP73	ENSG00000078900
						SHISA5	ENSG00000164054
						SESN1	ENSG00000080546
						SIAH1	ENSG00000196470
						MDM4	ENSG00000198625
						FAS	ENSG00000026103
						IGF1	ENSG00000017427
						CASP8	ENSG00000064012
						CCNE1	ENSG00000105173
						IGFBP3	ENSG00000146674
						CDKN1A	ENSG00000124762
						RRM2	ENSG00000171848
						SESN3	ENSG00000149212
						CYCS	ENSG00000172115
						PTEN	ENSG00000171862
						CCNG2	ENSG00000138764
						PIDD	ENSG00000177595
						PPM1D	ENSG00000170836
						MDM2	ENSG00000135679
						CCND3	ENSG00000112576
					Transcriptional misregulation in cancer	BMI1	ENSG00000168283	hsa-miR-299-5p
						CCNT2	ENSG00000082258	hsa-let-7c
						GOLPH3L	ENSG00000143457	hsa-let-7b-5p
						NFKBIZ	ENSG00000144802	hsa-miR-29b-1-5p
						NFKB1	ENSG00000109320	hsa-miR-654-3p
						SPI1	ENSG00000066336	hsa-let-7g-5p
						IL8	ENSG00000169429	hsa-miR-224-3p
						ELK4	ENSG00000158711	hsa-let-7a-5p
						RUNX1	ENSG00000159216	hsa-miR-30c-5p
						HMGA2	ENSG00000149948	hsa-let-7i-5p
						AFF1	ENSG00000172493	hsa-miR-376a-3p
						DUSP6	ENSG00000139318	hsa-miR-30b-5p
						CCND2	ENSG00000118971	hsa-miR-101-3p
						HOXA9	ENSG00000078399	hsa-miR-186-5p
						PAX5	ENSG00000196092	hsa-miR-5701
						PBX1	ENSG00000185630	hsa-miR-30a-3p
						CDKN1B	ENSG00000111276	hsa-let-7f-5p
						ERG	ENSG00000157554	hsa-miR-20a-5p
						ELANE	ENSG00000197561	hsa-miR-30e-5p
						MLLT3	ENSG00000171843	hsa-miR-377-3p
						IGF1R	ENSG00000140443
						TLX1	ENSG00000107807
						RUNX2	ENSG00000124813
						ZEB1	ENSG00000148516
						SUPT3H	ENSG00000196284
						CCR7	ENSG00000126353
						CCNA1	ENSG00000133101
						TP53	ENSG00000141510
						SS18	ENSG00000141380
						CCNT1	ENSG00000129315
						PTK2	ENSG00000169398
						RUNX1T1	ENSG00000079102
						ARNT2	ENSG00000172379
						PBX3	ENSG00000167081
						CEBPA	ENSG00000245848
						NR4A3	ENSG00000119508
						ITGAM	ENSG00000169896
						KLF3	ENSG00000109787
						BMP2K	ENSG00000138756
						REL	ENSG00000162924
						WT1	ENSG00000184937
						FLT1	ENSG00000102755
						CD86	ENSG00000114013
						NCOR1	ENSG00000141027
						JMJD1C	ENSG00000171988
						ETV1	ENSG00000006468
						HDAC2	ENSG00000196591
						CDK14	ENSG00000058091
						DDX5	ENSG00000108654
						ATF1	ENSG00000123268
						MAF	ENSG00000178573
						KDM6A	ENSG00000147050
						SP1	ENSG00000185591
						BCL6	ENSG00000113916
						MAX	ENSG00000125952
						PPARG	ENSG00000132170
						BCL2L1	ENSG00000171552
						WHSC1	ENSG00000109685
						ETV5	ENSG00000244405
						MLL	ENSG00000118058
						MYCN	ENSG00000134323
						CDKN1A	ENSG00000124762
						PER2	ENSG00000132326
						EYA1	ENSG00000104313
						MEF2C	ENSG00000081189
						FUT8	ENSG00000033170
						HOXA11	ENSG00000005073
						EWSR1	ENSG00000182944
						SIX4	ENSG00000100625
						FOXO1	ENSG00000150907
						GOLPH3	ENSG00000113384
						TGFBR2	ENSG00000163513
						SIN3A	ENSG00000169375
						PAX3	ENSG00000135903
						GRIA3	ENSG00000125675
						PDGFA	ENSG00000197461
					HIF-1 signaling pathway	CAMK2D	ENSG00000145349	hsa-miR-497-5p
						PRKCA	ENSG00000154229	hsa-miR-195-5p
						ERBB2	ENSG00000141736	hsa-miR-29b-1-5p
						FIGF	ENSG00000165197	hsa-miR-148a-3p
						CAMK2G	ENSG00000148660	hsa-let-7i-5p
						PIK3CB	ENSG00000051382	hsa-miR-34a-5p
						CUL2	ENSG00000108094	hsa-miR-186-5p
						BCL2	ENSG00000171791	hsa-let-7f-5p
						CDKN1B	ENSG00000111276	hsa-miR-320e
						IGF1R	ENSG00000140443	hsa-miR-377-3p
						EGFR	ENSG00000146648
						TCEB1	ENSG00000154582
						RPS6KB2	ENSG00000175634
						CAMK2A	ENSG00000070808
						PDHA1	ENSG00000131828
						PIK3R3	ENSG00000117461
						EIF4E	ENSG00000151247
						PGF	ENSG00000119630
						HMOX1	ENSG00000100292
						FLT1	ENSG00000102755
						PIK3R1	ENSG00000145675
						PIK3CG	ENSG00000105851
						INSR	ENSG00000171105
						CYBB	ENSG00000165168
						EGLN2	ENSG00000171570
						PRKCB	ENSG00000166501
						EP300	ENSG00000100393
						PLCG1	ENSG00000124181
						AKT3	ENSG00000117020
						CAMK2B	ENSG00000058404
						PIK3CA	ENSG00000121879
						CDKN1A	ENSG00000124762
						MAP2K1	ENSG00000169032
						SLC2A1	ENSG00000117394
						MKNK1	ENSG00000079277
						EDN1	ENSG00000078401
						PFKL	ENSG00000141959
						RELA	ENSG00000173039
						VEGFA	ENSG00000112715
						MAPK1	ENSG00000100030
						CREBBP	ENSG00000005339
						SERPINE1	ENSG00000106366
						PFKFB4	ENSG00000114268
						TEK	ENSG00000120156
						RPS6KB1	ENSG00000108443
						IL6R	ENSG00000160712

## Sheet: Table SIII
BRCA1 vs N1								BRCA2 vs N2
miRNA	False Discovery Rate (q-value)	Source	Confidence	Target gene	Pathway			miRNA	False Discovery Rate (q-value)	Source	Confidence	Target gene	Pathway
hsa-miR-153	2.16E-05	TargetScan Human	High (predicted)	ACTN4	Actin Cytoskeleton Signaling Epithelial Adherens Junction Signaling Germ Cell-Sertoli Cell Junction Signaling ILK Signaling Integrin Signaling Leukocyte Extravasation Signaling Macropinocytosis Signaling Paxillin Signaling Regulation of Cellular Mechanics by Calpain Protease Remodeling of Epithelial Adherens Junctions Sertoli Cell-Sertoli Cell Junction Signaling VEGF Signaling			hsa-let-7b-5p	1.69E-02	TargetScan Human	High (predicted)	ABL2	PDGF Signaling RhoA Signaling
hsa-miR-153	2.16E-05	TargetScan Human	High (predicted)	ACVR1B	Epithelial Adherens Junction Signaling Factors Promoting Cardiogenesis in Vertebrates PPARα/RXRα Activation TGF-β Signaling Wnt/β-catenin Signaling			hsa-let-7b-5p	1.69E-02	TargetScan Human,miRecords	Experimentally Observed,Moderate (predicted)	ACP1	3-phosphoinositide Biosynthesis 3-phosphoinositide Degradation D-myo-inositol (1,4,5,6)-Tetrakisphosphate Biosynthesis D-myo-inositol (3,4,5,6)-tetrakisphosphate Biosynthesis D-myo-inositol-5-phosphate Metabolism Ephrin B Signaling Ephrin Receptor Signaling NAD Phosphorylation and Dephosphorylation NAD Salvage Pathway II PDGF Signaling Protein Kinase A Signaling Superpathway of Inositol Phosphate…
hsa-miR-153	2.16E-05	TargetScan Human	High (predicted)	ACVR2A	Epithelial Adherens Junction Signaling Factors Promoting Cardiogenesis in Vertebrates PPARα/RXRα Activation Pyridoxal 5'-phosphate Salvage Pathway Salvage Pathways of Pyrimidine Ribonucleotides TGF-β Signaling Wnt/β-catenin Signaling			hsa-let-7b-5p	1.69E-02	TargetScan Human	High (predicted)	ACTA1	Actin Cytoskeleton Signaling Agranulocyte Adhesion and Diapedesis Agrin Interactions at Neuromuscular Junction Calcium Signaling Caveolar-mediated Endocytosis Signaling Cellular Effects of Sildenafil (Viagra) Clathrin-mediated Endocytosis Signaling Crosstalk between Dendritic Cells and Natural Killer Cells Epithelial Adherens Junction Signaling FAK Signaling Fcγ Receptor-mediated Phagocytosis in …
hsa-miR-153	2.16E-05	TargetScan Human	High (predicted)	AGO1	EIF2 Signaling Regulation of eIF4 and p70S6K Signaling			hsa-let-7b-5p	1.69E-02	TargetScan Human	High (predicted)	ACVR1B	Epithelial Adherens Junction Signaling Factors Promoting Cardiogenesis in Vertebrates PPARα/RXRα Activation TGF-β Signaling Wnt/β-catenin Signaling
hsa-miR-153	2.16E-05	TargetScan Human	High (predicted)	AGO3	EIF2 Signaling Regulation of eIF4 and p70S6K Signaling			hsa-let-7b-5p	1.69E-02	TargetScan Human	High (predicted)	ACVR1C	Epithelial Adherens Junction Signaling Factors Promoting Cardiogenesis in Vertebrates PPARα/RXRα Activation TGF-β Signaling Wnt/β-catenin Signaling
hsa-miR-153	2.16E-05	TargetScan Human	High (predicted)	ANGPT1	Angiopoietin Signaling Ephrin Receptor Signaling IL-8 Signaling			hsa-let-7b-5p	1.69E-02	TargetScan Human	High (predicted)	ACVR2A	Epithelial Adherens Junction Signaling Factors Promoting Cardiogenesis in Vertebrates PPARα/RXRα Activation Pyridoxal 5'-phosphate Salvage Pathway Salvage Pathways of Pyrimidine Ribonucleotides TGF-β Signaling Wnt/β-catenin Signaling
hsa-miR-153	2.16E-05	TargetScan Human	High (predicted)	APC	Actin Cytoskeleton Signaling Basal Cell Carcinoma Signaling Cdc42 Signaling Colorectal Cancer Metastasis Signaling Epithelial Adherens Junction Signaling Factors Promoting Cardiogenesis in Vertebrates Glioblastoma Multiforme Signaling Human Embryonic Stem Cell Pluripotency Molecular Mechanisms of Cancer Mouse Embryonic Stem Cell Pluripotency Ovarian Cancer Signaling Polyamine Regulation in Colon …			hsa-let-7b-5p	1.69E-02	TargetScan Human	High (predicted)	ACVR2B	Epithelial Adherens Junction Signaling Factors Promoting Cardiogenesis in Vertebrates PPARα/RXRα Activation TGF-β Signaling Wnt/β-catenin Signaling
hsa-miR-153	2.16E-05	TargetScan Human	High (predicted)	ARF1	Integrin Signaling Paxillin Signaling			hsa-let-7b-5p	1.69E-02	TargetScan Human	High (predicted)	ADCY9	Breast Cancer Regulation by Stathmin1 CDK5 Signaling CREB Signaling in Neurons CXCR4 Signaling Cardiac Hypertrophy Signaling Cardiac β-adrenergic Signaling Cellular Effects of Sildenafil (Viagra) Colorectal Cancer Metastasis Signaling Corticotropin Releasing Hormone Signaling Dopamine Receptor Signaling Dopamine-DARPP32 Feedback in cAMP Signaling Endothelin-1 Signaling G-Protein Coupled Receptor …
hsa-miR-153	2.16E-05	TargetScan Human	High (predicted)	ARNT	Aryl Hydrocarbon Receptor Signaling HIF1α Signaling Hypoxia Signaling in the Cardiovascular System Renal Cell Carcinoma Signaling VEGF Signaling Xenobiotic Metabolism Signaling			hsa-let-7b-5p	1.69E-02	TargetScan Human	High (predicted)	ADRB1	AMPK Signaling Cardiac Hypertrophy Signaling Cardiac β-adrenergic Signaling G-Protein Coupled Receptor Signaling Gap Junction Signaling Gαs Signaling Nitric Oxide Signaling in the Cardiovascular System TR/RXR Activation cAMP-mediated signaling
hsa-miR-153	2.16E-05	TargetScan Human	High (predicted)	ATP2A2	Calcium Signaling Calcium Transport I Calcium-induced T Lymphocyte Apoptosis Cardiac β-adrenergic Signaling Dopamine-DARPP32 Feedback in cAMP Signaling Nitric Oxide Signaling in the Cardiovascular System			hsa-let-7b-5p	1.69E-02	TargetScan Human	High (predicted)	ADRB2	AMPK Signaling Cardiac Hypertrophy Signaling G-Protein Coupled Receptor Signaling Glucocorticoid Receptor Signaling Gαs Signaling cAMP-mediated signaling
hsa-miR-153	2.16E-05	TargetScan Human	High (predicted)	BAG4	TWEAK Signaling			hsa-let-7b-5p	1.69E-02	TargetScan Human	High (predicted)	ADRB3	AMPK Signaling Cardiac Hypertrophy Signaling G-Protein Coupled Receptor Signaling Gαs Signaling Nitric Oxide Signaling in the Cardiovascular System cAMP-mediated signaling
hsa-miR-153	2.16E-05	miRecords	Experimentally Observed	BCL2	Amyotrophic Lateral Sclerosis Signaling Apoptosis Signaling Ceramide Signaling Cytotoxic T Lymphocyte-mediated Apoptosis of Target Cells Death Receptor Signaling Docosahexaenoic Acid (DHA) Signaling Glucocorticoid Receptor Signaling Hepatic Fibrosis / Hepatic Stellate Cell Activation IL-15 Signaling IL-8 Signaling Induction of Apoptosis by HIV1 Interferon Signaling Melanocyte Development and Pigm…			hsa-let-7b-5p	1.69E-02	TargetScan Human	High (predicted)	AGO1	EIF2 Signaling Regulation of eIF4 and p70S6K Signaling
hsa-miR-153	2.16E-05	TargetScan Human	High (predicted)	BMPR2	BMP signaling pathway Cardiomyocyte Differentiation via BMP Receptors Epithelial Adherens Junction Signaling Factors Promoting Cardiogenesis in Vertebrates Human Embryonic Stem Cell Pluripotency Molecular Mechanisms of Cancer Mouse Embryonic Stem Cell Pluripotency NF-κB Signaling PPARα/RXRα Activation PTEN Signaling Role of NANOG in Mammalian Embryonic Stem Cell Pluripotency Role of Osteoblasts, …			hsa-let-7b-5p	1.69E-02	TargetScan Human	High (predicted)	AGO3	EIF2 Signaling Regulation of eIF4 and p70S6K Signaling
hsa-miR-153	2.16E-05	TargetScan Human	High (predicted)	CAMK2G	B Cell Receptor Signaling Breast Cancer Regulation by Stathmin1 CREB Signaling in Neurons Calcium Signaling Chemokine Signaling Crosstalk between Dendritic Cells and Natural Killer Cells G-Protein Coupled Receptor Signaling GM-CSF Signaling GNRH Signaling Glioma Signaling Melatonin Signaling Molecular Mechanisms of Cancer Neuropathic Pain Signaling In Dorsal Horn Neurons PI3K Signaling in B Lymph…			hsa-let-7b-5p	1.69E-02	TargetScan Human,miRecords	Experimentally Observed,High (predicted)	AGO4	EIF2 Signaling Regulation of eIF4 and p70S6K Signaling
hsa-miR-153	2.16E-05	TargetScan Human	High (predicted)	CASK	Tight Junction Signaling			hsa-let-7b-5p	1.69E-02	TargetScan Human	High (predicted)	AKT2	14-3-3-mediated Signaling AMPK Signaling Acute Myeloid Leukemia Signaling Acute Phase Response Signaling Amyloid Processing Angiopoietin Signaling Axonal Guidance Signaling B Cell Receptor Signaling CD28 Signaling in T Helper Cells CREB Signaling in Neurons CTLA4 Signaling in Cytotoxic T Lymphocytes CXCR4 Signaling Ceramide Signaling Chronic Myeloid Leukemia Signaling Colorectal Cancer Metastasis…
hsa-miR-153	2.16E-05	TargetScan Human	High (predicted)	CBX5	ATM Signaling			hsa-let-7b-5p	1.69E-02	TarBase	Experimentally Observed	ANAPC1	Mitotic Roles of Polo-Like Kinase Protein Kinase A Signaling Protein Ubiquitination Pathway
hsa-miR-153	2.16E-05	TargetScan Human	High (predicted)	CCND2	Aryl Hydrocarbon Receptor Signaling Cell Cycle: G1/S Checkpoint Regulation Cyclins and Cell Cycle Regulation GADD45 Signaling IL-8 Signaling Molecular Mechanisms of Cancer p53 Signaling			hsa-let-7b-5p	1.69E-02	TargetScan Human	High (predicted)	APC2	Actin Cytoskeleton Signaling Basal Cell Carcinoma Signaling Cdc42 Signaling Endometrial Cancer Signaling Role of Macrophages, Fibroblasts and Endothelial Cells in Rheumatoid Arthritis Role of Osteoblasts, Osteoclasts and Chondrocytes in Rheumatoid Arthritis Role of Wnt/GSK-3β Signaling in the Pathogenesis of Influenza Wnt/β-catenin Signaling
hsa-miR-153	2.16E-05	TargetScan Human	High (predicted)	CFL2	Actin Cytoskeleton Signaling Axonal Guidance Signaling CCR3 Signaling in Eosinophils Cdc42 Signaling Ephrin A Signaling Ephrin B Signaling Ephrin Receptor Signaling ILK Signaling PAK Signaling Rac Signaling RhoA Signaling RhoGDI Signaling Role of Tissue Factor in Cancer Semaphorin Signaling in Neurons Signaling by Rho Family GTPases			hsa-let-7b-5p	1.69E-02	TargetScan Human	High (predicted)	ARHGEF15	Axonal Guidance Signaling Breast Cancer Regulation by Stathmin1 Ephrin Receptor Signaling Molecular Mechanisms of Cancer Phospholipase C Signaling Reelin Signaling in Neurons RhoGDI Signaling Signaling by Rho Family GTPases Thrombin Signaling
hsa-miR-153	2.16E-05	TargetScan Human	High (predicted)	CREB5	ATM Signaling B Cell Receptor Signaling CREB Signaling in Neurons Calcium Signaling Circadian Rhythm Signaling Corticotropin Releasing Hormone Signaling Dendritic Cell Maturation Dopamine-DARPP32 Feedback in cAMP Signaling ERK/MAPK Signaling ERK5 Signaling Ephrin Receptor Signaling Estrogen-Dependent Breast Cancer Signaling FGF Signaling FLT3 Signaling in Hematopoietic Progenitor Cells G-Protein …			hsa-let-7b-5p	1.69E-02	TargetScan Human	High (predicted)	ARHGEF7	Actin Cytoskeleton Signaling Agrin Interactions at Neuromuscular Junction Axonal Guidance Signaling Breast Cancer Regulation by Stathmin1 FAK Signaling Integrin Signaling Molecular Mechanisms of Cancer PAK Signaling Paxillin Signaling Phospholipase C Signaling RhoGDI Signaling Signaling by Rho Family GTPases
hsa-miR-153	2.16E-05	TargetScan Human	High (predicted)	CREBBP	ATM Signaling Activation of IRF by Cytosolic Pattern Recognition Receptors Androgen Signaling B Cell Receptor Signaling BMP signaling pathway CREB Signaling in Neurons Calcium Signaling Cardiac Hypertrophy Signaling Circadian Rhythm Signaling Corticotropin Releasing Hormone Signaling Dendritic Cell Maturation Dopamine-DARPP32 Feedback in cAMP Signaling ERK/MAPK Signaling ERK5 Signaling Ephrin Rec…			hsa-let-7b-5p	1.69E-02	TargetScan Human	High (predicted)	ATP2A2	Calcium Signaling Calcium Transport I Calcium-induced T Lymphocyte Apoptosis Cardiac β-adrenergic Signaling Dopamine-DARPP32 Feedback in cAMP Signaling Nitric Oxide Signaling in the Cardiovascular System
hsa-miR-153	2.16E-05	TargetScan Human	High (predicted)	CRMP1	Semaphorin Signaling in Neurons			hsa-let-7b-5p	1.69E-02	Ingenuity Expert Findings,TargetScan Human	Experimentally Observed,High (predicted)	BCL2L1	Amyotrophic Lateral Sclerosis Signaling Apoptosis Signaling B Cell Receptor Signaling CD27 Signaling in Lymphocytes Chronic Myeloid Leukemia Signaling Colorectal Cancer Metastasis Signaling Docosahexaenoic Acid (DHA) Signaling GM-CSF Signaling Glucocorticoid Receptor Signaling Huntington's Disease Signaling IL-15 Signaling IL-8 Signaling Induction of Apoptosis by HIV1 JAK/Stat Signaling Lymphotox…
hsa-miR-153	2.16E-05	TargetScan Human	High (predicted)	DDIT4	mTOR Signaling			hsa-let-7b-5p	1.69E-02	TargetScan Human	High (predicted)	BTG2	Cell Cycle Regulation by BTG Family Proteins
hsa-miR-153	2.16E-05	TargetScan Human	High (predicted)	DKK2	Role of Macrophages, Fibroblasts and Endothelial Cells in Rheumatoid Arthritis Role of Osteoblasts, Osteoclasts and Chondrocytes in Rheumatoid Arthritis Wnt/β-catenin Signaling			hsa-let-7b-5p	1.69E-02	TargetScan Human	High (predicted)	CALM1 (includes others)	Androgen Signaling B Cell Receptor Signaling Breast Cancer Regulation by Stathmin1 CCR3 Signaling in Eosinophils CCR5 Signaling in Macrophages CD28 Signaling in T Helper Cells CREB Signaling in Neurons Calcium Signaling Calcium-induced T Lymphocyte Apoptosis Cardiac Hypertrophy Signaling Cellular Effects of Sildenafil (Viagra) Chemokine Signaling Corticotropin Releasing Hormone Signaling Dopamine…
hsa-miR-153	2.16E-05	TargetScan Human	High (predicted)	DLL4	Notch Signaling			hsa-let-7b-5p	1.69E-02	TargetScan Human	High (predicted)	CAPN3	Amyloid Processing Amyotrophic Lateral Sclerosis Signaling Apoptosis Signaling FAK Signaling Huntington's Disease Signaling Integrin Signaling Regulation of Cellular Mechanics by Calpain Protease nNOS Signaling in Neurons nNOS Signaling in Skeletal Muscle Cells
hsa-miR-153	2.16E-05	TargetScan Human	High (predicted)	DNM3	Clathrin-mediated Endocytosis Signaling GNRH Signaling Huntington's Disease Signaling Remodeling of Epithelial Adherens Junctions			hsa-let-7b-5p	1.69E-02	TargetScan Human	High (predicted)	CASK	Tight Junction Signaling
hsa-miR-153	2.16E-05	TargetScan Human	High (predicted)	DPYSL5	Axonal Guidance Signaling Semaphorin Signaling in Neurons			hsa-let-7b-5p	1.69E-02	TargetScan Human,miRecords	Experimentally Observed,High (predicted)	CASP3	Amyotrophic Lateral Sclerosis Signaling Apoptosis Signaling CD27 Signaling in Lymphocytes Colorectal Cancer Metastasis Signaling Cytotoxic T Lymphocyte-mediated Apoptosis of Target Cells Death Receptor Signaling Docosahexaenoic Acid (DHA) Signaling Endoplasmic Reticulum Stress Pathway Endothelin-1 Signaling Granzyme B Signaling Huntington's Disease Signaling ILK Signaling Induction of Apoptosis b…
hsa-miR-153	2.16E-05	TargetScan Human	High (predicted)	DVL3	Basal Cell Carcinoma Signaling Mouse Embryonic Stem Cell Pluripotency Regulation of the Epithelial-Mesenchymal Transition Pathway Role of Wnt/GSK-3β Signaling in the Pathogenesis of Influenza Wnt/β-catenin Signaling			hsa-let-7b-5p	1.69E-02	TargetScan Human	High (predicted)	CBL	14-3-3-mediated Signaling Clathrin-mediated Endocytosis Signaling Ephrin B Signaling Erythropoietin Signaling FLT3 Signaling in Hematopoietic Progenitor Cells Fcγ Receptor-mediated Phagocytosis in Macrophages and Monocytes Insulin Receptor Signaling Molecular Mechanisms of Cancer PI3K Signaling in B Lymphocytes PTEN Signaling Protein Ubiquitination Pathway RANK Signaling in Osteoclasts Role of Os…
hsa-miR-153	2.16E-05	TargetScan Human	High (predicted)	DYRK1A	Pyridoxal 5'-phosphate Salvage Pathway Salvage Pathways of Pyrimidine Ribonucleotides Sonic Hedgehog Signaling			hsa-let-7b-5p	1.69E-02	TargetScan Human	High (predicted)	CBX5	ATM Signaling
hsa-miR-153	2.16E-05	TargetScan Human	High (predicted)	E2F3	Breast Cancer Regulation by Stathmin1 Cell Cycle Regulation by BTG Family Proteins Cell Cycle: G1/S Checkpoint Regulation Chronic Myeloid Leukemia Signaling Cyclins and Cell Cycle Regulation Estrogen-mediated S-phase Entry Glioblastoma Multiforme Signaling Glioma Signaling Molecular Mechanisms of Cancer Pancreatic Adenocarcinoma Signaling Role of BRCA1 in DNA Damage Response Role of CHK Proteins …			hsa-let-7b-5p	1.69E-02	Ingenuity Expert Findings,TarBase,TargetScan Human,miRecords	Experimentally Observed,High (predicted)	CCND1	Acute Myeloid Leukemia Signaling Androgen Signaling Aryl Hydrocarbon Receptor Signaling Bladder Cancer Signaling Cell Cycle Regulation by BTG Family Proteins Cell Cycle: G1/S Checkpoint Regulation Chronic Myeloid Leukemia Signaling Colorectal Cancer Metastasis Signaling Cyclins and Cell Cycle Regulation Endometrial Cancer Signaling ErbB2-ErbB3 Signaling Estrogen-Dependent Breast Cancer Signaling …
hsa-miR-153	2.16E-05	TargetScan Human	High (predicted)	EIF1AX	EIF2 Signaling Regulation of eIF4 and p70S6K Signaling VEGF Signaling			hsa-let-7b-5p	1.69E-02	TargetScan Human	High (predicted)	CCND2	Aryl Hydrocarbon Receptor Signaling Cell Cycle: G1/S Checkpoint Regulation Cyclins and Cell Cycle Regulation GADD45 Signaling IL-8 Signaling Molecular Mechanisms of Cancer p53 Signaling
hsa-miR-153	2.16E-05	TargetScan Human	High (predicted)	FERMT2	ILK Signaling			hsa-let-7b-5p	1.69E-02	TargetScan Human	High (predicted)	CCNF	Role of Oct4 in Mammalian Embryonic Stem Cell Pluripotency
hsa-miR-153	2.16E-05	TargetScan Human	High (predicted)	FGFR2	FGF Signaling Hepatic Fibrosis / Hepatic Stellate Cell Activation Human Embryonic Stem Cell Pluripotency NF-κB Signaling PTEN Signaling Regulation of the Epithelial-Mesenchymal Transition Pathway			hsa-let-7b-5p	1.69E-02	TargetScan Human	High (predicted)	CD86	Allograft Rejection Signaling Altered T Cell and B Cell Signaling in Rheumatoid Arthritis Autoimmune Thyroid Disease Signaling B Cell Development CD28 Signaling in T Helper Cells CTLA4 Signaling in Cytotoxic T Lymphocytes Communication between Innate and Adaptive Immune Cells Crosstalk between Dendritic Cells and Natural Killer Cells Dendritic Cell Maturation Graft-versus-Host Disease Signaling N…
hsa-miR-153	2.16E-05	TargetScan Human,miRecords	Experimentally Observed,High (predicted)	FOXO1	14-3-3-mediated Signaling Angiopoietin Signaling B Cell Receptor Signaling Docosahexaenoic Acid (DHA) Signaling ErbB Signaling ErbB2-ErbB3 Signaling FXR/RXR Activation Glioblastoma Multiforme Signaling HER-2 Signaling in Breast Cancer Human Embryonic Stem Cell Pluripotency IGF-1 Signaling IL-3 Signaling Insulin Receptor Signaling Leptin Signaling in Obesity Molecular Mechanisms of Cancer PI3K/AKT…			hsa-let-7b-5p	1.69E-02	TargetScan Human,miRecords	Experimentally Observed,High (predicted)	CDC25A	3-phosphoinositide Biosynthesis 3-phosphoinositide Degradation ATM Signaling Cell Cycle: G1/S Checkpoint Regulation Cyclins and Cell Cycle Regulation D-myo-inositol (1,4,5,6)-Tetrakisphosphate Biosynthesis D-myo-inositol (3,4,5,6)-tetrakisphosphate Biosynthesis D-myo-inositol-5-phosphate Metabolism Estrogen-mediated S-phase Entry Mitotic Roles of Polo-Like Kinase Molecular Mechanisms of Cancer Pr…
hsa-miR-153	2.16E-05	TargetScan Human	High (predicted)	FOXO3	ERK5 Signaling Endometrial Cancer Signaling Glucocorticoid Receptor Signaling IGF-1 Signaling Insulin Receptor Signaling Non-Small Cell Lung Cancer Signaling PI3K Signaling in B Lymphocytes PI3K/AKT Signaling PTEN Signaling PXR/RXR Activation VEGF Signaling			hsa-let-7b-5p	1.69E-02	TargetScan Human	High (predicted)	CDC34	Antiproliferative Role of TOB in T Cell Signaling Hypoxia Signaling in the Cardiovascular System NRF2-mediated Oxidative Stress Response Protein Ubiquitination Pathway
hsa-miR-153	2.16E-05	TargetScan Human	High (predicted)	FRS2	FGF Signaling GDNF Family Ligand-Receptor Interactions Neurotrophin/TRK Signaling Regulation of the Epithelial-Mesenchymal Transition Pathway			hsa-let-7b-5p	1.69E-02	TargetScan Human	High (predicted)	CDC42SE1	Cdc42 Signaling
hsa-miR-153	2.16E-05	TargetScan Human	High (predicted)	FURIN	Mitochondrial Dysfunction Notch Signaling			hsa-let-7b-5p	1.69E-02	TargetScan Human,miRecords	Experimentally Observed,High (predicted)	CDK6	Aryl Hydrocarbon Receptor Signaling Cell Cycle Control of Chromosomal Replication Cell Cycle: G1/S Checkpoint Regulation Chronic Myeloid Leukemia Signaling Cyclins and Cell Cycle Regulation Glioblastoma Multiforme Signaling Glioma Signaling HER-2 Signaling in Breast Cancer Hereditary Breast Cancer Signaling Molecular Mechanisms of Cancer Non-Small Cell Lung Cancer Signaling Pyridoxal 5'-phosphate…
hsa-miR-153	2.16E-05	TargetScan Human	High (predicted)	FZD3	Axonal Guidance Signaling Basal Cell Carcinoma Signaling Colorectal Cancer Metastasis Signaling Factors Promoting Cardiogenesis in Vertebrates Glioblastoma Multiforme Signaling Human Embryonic Stem Cell Pluripotency Molecular Mechanisms of Cancer Mouse Embryonic Stem Cell Pluripotency Ovarian Cancer Signaling Regulation of the Epithelial-Mesenchymal Transition Pathway Role of Macrophages, Fibrobl…			hsa-let-7b-5p	1.69E-02	TargetScan Human	High (predicted)	CDKN1A	ATM Signaling Antiproliferative Role of Somatostatin Receptor 2 Aryl Hydrocarbon Receptor Signaling Bladder Cancer Signaling Breast Cancer Regulation by Stathmin1 Cell Cycle: G1/S Checkpoint Regulation Cell Cycle: G2/M DNA Damage Checkpoint Regulation Chronic Myeloid Leukemia Signaling Cyclins and Cell Cycle Regulation Estrogen-mediated S-phase Entry GADD45 Signaling Glioblastoma Multiforme Signa…
hsa-miR-153	2.16E-05	TargetScan Human	High (predicted)	GAB1	B Cell Receptor Signaling ERK5 Signaling Endothelin-1 Signaling FGF Signaling Fc Epsilon RI Signaling GDNF Family Ligand-Receptor Interactions HGF Signaling Insulin Receptor Signaling Molecular Mechanisms of Cancer NGF Signaling Neurotrophin/TRK Signaling PI3K/AKT Signaling Regulation of the Epithelial-Mesenchymal Transition Pathway Renal Cell Carcinoma Signaling Role of NANOG in Mammalian Embryo…			hsa-let-7b-5p	1.69E-02	TargetScan Human	High (predicted)	CHD4	DNA Methylation and Transcriptional Repression Signaling
hsa-miR-153	2.16E-05	TargetScan Human	High (predicted)	GNAI3	Agranulocyte Adhesion and Diapedesis Androgen Signaling Axonal Guidance Signaling Breast Cancer Regulation by Stathmin1 CCR3 Signaling in Eosinophils CCR5 Signaling in Macrophages CREB Signaling in Neurons CXCR4 Signaling Cardiac Hypertrophy Signaling Chemokine Signaling Corticotropin Releasing Hormone Signaling Dopamine-DARPP32 Feedback in cAMP Signaling Endothelin-1 Signaling Ephrin B Signaling…			hsa-let-7b-5p	1.69E-02	TargetScan Human	High (predicted)	CHUK	4-1BB Signaling in T Lymphocytes Activation of IRF by Cytosolic Pattern Recognition Receptors Acute Phase Response Signaling Altered T Cell and B Cell Signaling in Rheumatoid Arthritis Angiopoietin Signaling Antioxidant Action of Vitamin C Apoptosis Signaling April Mediated Signaling B Cell Activating Factor Signaling B Cell Receptor Signaling CD27 Signaling in Lymphocytes CD28 Signaling in T Hel…
hsa-miR-153	2.16E-05	TargetScan Human	High (predicted)	GRB2	14-3-3-mediated Signaling Actin Cytoskeleton Signaling Actin Nucleation by ARP-WASP Complex Acute Myeloid Leukemia Signaling Acute Phase Response Signaling Angiopoietin Signaling Axonal Guidance Signaling B Cell Receptor Signaling BMP signaling pathway Breast Cancer Regulation by Stathmin1 CD28 Signaling in T Helper Cells CNTF Signaling CREB Signaling in Neurons CTLA4 Signaling in Cytotoxic T Lym…			hsa-let-7b-5p	1.69E-02	TargetScan Human	High (predicted)	CLDN12	Agranulocyte Adhesion and Diapedesis Granulocyte Adhesion and Diapedesis Leukocyte Extravasation Signaling Sertoli Cell-Sertoli Cell Junction Signaling Tight Junction Signaling
hsa-miR-153	2.16E-05	TargetScan Human	High (predicted)	GRIK2	Amyotrophic Lateral Sclerosis Signaling CREB Signaling in Neurons Glutamate Receptor Signaling			hsa-let-7b-5p	1.69E-02	TargetScan Human	High (predicted)	CLDN16	Agranulocyte Adhesion and Diapedesis Granulocyte Adhesion and Diapedesis Leukocyte Extravasation Signaling Sertoli Cell-Sertoli Cell Junction Signaling Tight Junction Signaling
hsa-miR-153	2.16E-05	TargetScan Human	High (predicted)	GRIK3	Amyotrophic Lateral Sclerosis Signaling CREB Signaling in Neurons Glutamate Receptor Signaling			hsa-let-7b-5p	1.69E-02	TargetScan Human	High (predicted)	CPSF4	Cleavage and Polyadenylation of Pre-mRNA Tight Junction Signaling
hsa-miR-153	2.16E-05	TargetScan Human	High (predicted)	HEY2	Notch Signaling			hsa-let-7b-5p	1.69E-02	TarBase	Experimentally Observed	CSNK1D	Amyloid Processing Circadian Rhythm Signaling Dopamine-DARPP32 Feedback in cAMP Signaling Gap Junction Signaling Hypoxia Signaling in the Cardiovascular System Pyridoxal 5'-phosphate Salvage Pathway Role of NFAT in Regulation of the Immune Response Role of Wnt/GSK-3β Signaling in the Pathogenesis of Influenza Salvage Pathways of Pyrimidine Ribonucleotides Wnt/β-catenin Signaling p53 Signaling
hsa-miR-153	2.16E-05	TargetScan Human	High (predicted)	HNRNPA1	Telomere Extension by Telomerase			hsa-let-7b-5p	1.69E-02	TargetScan Human	High (predicted)	CYP19A1	Acetone Degradation I (to Methylglyoxal) Bupropion Degradation Estrogen Biosynthesis Estrogen-Dependent Breast Cancer Signaling FXR/RXR Activation IL-6 Signaling Melatonin Degradation I Nicotine Degradation II Nicotine Degradation III Superpathway of Melatonin Degradation
hsa-miR-153	2.16E-05	TargetScan Human	High (predicted)	IGF1R	Cardiac Hypertrophy Signaling Estrogen-Dependent Breast Cancer Signaling Glioblastoma Multiforme Signaling Glioma Signaling Growth Hormone Signaling Hepatic Fibrosis / Hepatic Stellate Cell Activation Huntington's Disease Signaling IGF-1 Signaling Myc Mediated Apoptosis Signaling NF-κB Signaling PTEN Signaling RhoA Signaling Role of NFAT in Cardiac Hypertrophy Synaptic Long Term Depression			hsa-let-7b-5p	1.69E-02	TargetScan Human	High (predicted)	DKK3	Role of Macrophages, Fibroblasts and Endothelial Cells in Rheumatoid Arthritis Role of Osteoblasts, Osteoclasts and Chondrocytes in Rheumatoid Arthritis Wnt/β-catenin Signaling
hsa-miR-153	2.16E-05	TargetScan Human	High (predicted)	INHBB	TGF-β Signaling			hsa-let-7b-5p	1.69E-02	TargetScan Human	High (predicted)	DOCK3	PEDF Signaling
hsa-miR-153	2.16E-05	TargetScan Human	High (predicted)	IPO5	RAN Signaling			hsa-let-7b-5p	1.69E-02	TargetScan Human	High (predicted)	DPYSL3	Semaphorin Signaling in Neurons
hsa-miR-153	2.16E-05	TargetScan Human	High (predicted)	IRS2	AMPK Signaling GDNF Family Ligand-Receptor Interactions IGF-1 Signaling IL-9 Signaling ILK Signaling Insulin Receptor Signaling PI3K Signaling in B Lymphocytes Role of JAK1 and JAK3 in γc Cytokine Signaling Role of JAK2 in Hormone-like Cytokine Signaling Thrombopoietin Signaling Type II Diabetes Mellitus Signaling			hsa-let-7b-5p	1.69E-02	TarBase	Experimentally Observed	DSP	ILK Signaling
hsa-miR-153	2.16E-05	TargetScan Human	High (predicted)	JAG1	Notch Signaling Regulation of the Epithelial-Mesenchymal Transition Pathway			hsa-let-7b-5p	1.69E-02	TargetScan Human	High (predicted)	DTX2	Notch Signaling
hsa-miR-153	2.16E-05	TargetScan Human	High (predicted)	JARID2	Role of Oct4 in Mammalian Embryonic Stem Cell Pluripotency			hsa-let-7b-5p	1.69E-02	TargetScan Human	High (predicted)	DTX4	Notch Signaling
hsa-miR-153	2.16E-05	TargetScan Human	High (predicted)	KPNA4	RAN Signaling			hsa-let-7b-5p	1.69E-02	TargetScan Human	High (predicted)	DUSP1	3-phosphoinositide Biosynthesis 3-phosphoinositide Degradation Aldosterone Signaling in Epithelial Cells D-myo-inositol (1,4,5,6)-Tetrakisphosphate Biosynthesis D-myo-inositol (3,4,5,6)-tetrakisphosphate Biosynthesis D-myo-inositol-5-phosphate Metabolism ERK/MAPK Signaling G-Protein Coupled Receptor Signaling Glucocorticoid Receptor Signaling Protein Kinase A Signaling RAR Activation Superpathway…
hsa-miR-153	2.16E-05	TargetScan Human	High (predicted)	KREMEN1	Wnt/β-catenin Signaling			hsa-let-7b-5p	1.69E-02	TargetScan Human	High (predicted)	DUSP4	ERK/MAPK Signaling G-Protein Coupled Receptor Signaling Protein Kinase A Signaling SAPK/JNK Signaling cAMP-mediated signaling
hsa-miR-153	2.16E-05	TargetScan Human	High (predicted)	LAMC1	Agrin Interactions at Neuromuscular Junction CDK5 Signaling			hsa-let-7b-5p	1.69E-02	TargetScan Human	High (predicted)	DUSP9	ERK/MAPK Signaling G-Protein Coupled Receptor Signaling Protein Kinase A Signaling cAMP-mediated signaling
hsa-miR-153	2.16E-05	TargetScan Human	High (predicted)	LIMS1	ILK Signaling Integrin Signaling PI3K/AKT Signaling			hsa-let-7b-5p	1.69E-02	TargetScan Human	High (predicted)	DVL3	Basal Cell Carcinoma Signaling Mouse Embryonic Stem Cell Pluripotency Regulation of the Epithelial-Mesenchymal Transition Pathway Role of Wnt/GSK-3β Signaling in the Pathogenesis of Influenza Wnt/β-catenin Signaling
hsa-miR-153	2.16E-05	TargetScan Human	High (predicted)	MAGI1	Epithelial Adherens Junction Signaling PTEN Signaling			hsa-let-7b-5p	1.69E-02	TargetScan Human	High (predicted)	DYRK1A	Pyridoxal 5'-phosphate Salvage Pathway Salvage Pathways of Pyrimidine Ribonucleotides Sonic Hedgehog Signaling
hsa-miR-153	2.16E-05	TargetScan Human	High (predicted)	MAP4K5	SAPK/JNK Signaling			hsa-let-7b-5p	1.69E-02	TargetScan Human	High (predicted)	E2F2	Breast Cancer Regulation by Stathmin1 Cell Cycle Regulation by BTG Family Proteins Cell Cycle: G1/S Checkpoint Regulation Chronic Myeloid Leukemia Signaling Cyclins and Cell Cycle Regulation Estrogen-mediated S-phase Entry Glioblastoma Multiforme Signaling Glioma Signaling Molecular Mechanisms of Cancer Pancreatic Adenocarcinoma Signaling Role of BRCA1 in DNA Damage Response Role of CHK Proteins …
hsa-miR-153	2.16E-05	TargetScan Human,miRecords	Experimentally Observed,High (predicted)	MCL1	Apoptosis Signaling IL-6 Signaling PI3K/AKT Signaling			hsa-let-7b-5p	1.69E-02	TargetScan Human	High (predicted)	E2F5	Breast Cancer Regulation by Stathmin1 Cell Cycle Regulation by BTG Family Proteins Cell Cycle: G1/S Checkpoint Regulation Chronic Myeloid Leukemia Signaling Cyclins and Cell Cycle Regulation Estrogen-mediated S-phase Entry Glioblastoma Multiforme Signaling Glioma Signaling Molecular Mechanisms of Cancer Pancreatic Adenocarcinoma Signaling Role of BRCA1 in DNA Damage Response Role of CHK Proteins …
hsa-miR-153	2.16E-05	TargetScan Human	High (predicted)	MEF2A	Calcium Signaling Cardiac Hypertrophy Signaling Cholecystokinin/Gastrin-mediated Signaling Corticotropin Releasing Hormone Signaling ERK5 Signaling Gα12/13 Signaling Phospholipase C Signaling Role of NFAT in Cardiac Hypertrophy Role of NFAT in Regulation of the Immune Response Role of Oct4 in Mammalian Embryonic Stem Cell Pluripotency p38 MAPK Signaling			hsa-let-7b-5p	1.69E-02	TargetScan Human	High (predicted)	E2F6	Breast Cancer Regulation by Stathmin1 Cell Cycle Regulation by BTG Family Proteins Cell Cycle: G1/S Checkpoint Regulation Chronic Myeloid Leukemia Signaling Cyclins and Cell Cycle Regulation Estrogen-mediated S-phase Entry Glioblastoma Multiforme Signaling Glioma Signaling Molecular Mechanisms of Cancer Pancreatic Adenocarcinoma Signaling Role of BRCA1 in DNA Damage Response Role of CHK Proteins …
hsa-miR-153	2.16E-05	TargetScan Human	High (predicted)	MEF2C	Calcium Signaling Cardiac Hypertrophy Signaling Cholecystokinin/Gastrin-mediated Signaling Corticotropin Releasing Hormone Signaling ERK5 Signaling Factors Promoting Cardiogenesis in Vertebrates Gα12/13 Signaling PPARα/RXRα Activation Phospholipase C Signaling Role of NFAT in Cardiac Hypertrophy Role of NFAT in Regulation of the Immune Response p38 MAPK Signaling			hsa-let-7b-5p	1.69E-02	TargetScan Human	High (predicted)	EDN1	Endothelin-1 Signaling HIF1α Signaling Hepatic Fibrosis / Hepatic Stellate Cell Activation Hypoxia Signaling in the Cardiovascular System Ovarian Cancer Signaling
hsa-miR-153	2.16E-05	TargetScan Human	High (predicted)	MITF	Melanocyte Development and Pigmentation Signaling Melanoma Signaling RANK Signaling in Osteoclasts			hsa-let-7b-5p	1.69E-02	TargetScan Human	High (predicted)	EEF2K	p38 MAPK Signaling p70S6K Signaling
hsa-miR-153	2.16E-05	TargetScan Human	High (predicted)	MKNK2	ERK/MAPK Signaling p38 MAPK Signaling			hsa-let-7b-5p	1.69E-02	TargetScan Human	High (predicted)	EIF2S2	EIF2 Signaling Regulation of eIF4 and p70S6K Signaling VEGF Signaling
hsa-miR-153	2.16E-05	TargetScan Human	High (predicted)	MRE11A	ATM Signaling DNA Double-Strand Break Repair by Homologous Recombination DNA Double-Strand Break Repair by Non-Homologous End Joining Hereditary Breast Cancer Signaling Role of BRCA1 in DNA Damage Response Role of CHK Proteins in Cell Cycle Checkpoint Control Telomere Extension by Telomerase			hsa-let-7b-5p	1.69E-02	miRecords	Experimentally Observed	EIF3J	EIF2 Signaling Regulation of eIF4 and p70S6K Signaling mTOR Signaling
hsa-miR-153	2.16E-05	TargetScan Human	High (predicted)	NF1	Glioblastoma Multiforme Signaling Molecular Mechanisms of Cancer			hsa-let-7b-5p	1.69E-02	TargetScan Human,miRecords	Experimentally Observed,High (predicted)	EIF4G2	EIF2 Signaling Regulation of eIF4 and p70S6K Signaling mTOR Signaling
hsa-miR-153	2.16E-05	TargetScan Human	High (predicted)	NFATC3	April Mediated Signaling Axonal Guidance Signaling B Cell Activating Factor Signaling B Cell Receptor Signaling CD28 Signaling in T Helper Cells Calcium Signaling Glucocorticoid Receptor Signaling Gαq Signaling IL-4 Signaling Netrin Signaling PI3K Signaling in B Lymphocytes PKCθ Signaling in T Lymphocytes Phospholipase C Signaling Protein Kinase A Signaling Regulation of IL-2 Expression in Activa…			hsa-let-7b-5p	1.69E-02	TargetScan Human	High (predicted)	ELF4	ERK/MAPK Signaling HGF Signaling Telomerase Signaling
hsa-miR-153	2.16E-05	TargetScan Human	High (predicted)	NFE2L2	Aryl Hydrocarbon Receptor Signaling NRF2-mediated Oxidative Stress Response Xenobiotic Metabolism Signaling			hsa-let-7b-5p	1.69E-02	TargetScan Human	High (predicted)	EPB41	Sertoli Cell-Sertoli Cell Junction Signaling Tight Junction Signaling
hsa-miR-153	2.16E-05	TargetScan Human	High (predicted)	NFIA	Aryl Hydrocarbon Receptor Signaling			hsa-let-7b-5p	1.69E-02	TargetScan Human	High (predicted)	ESPL1	Mitotic Roles of Polo-Like Kinase
hsa-miR-153	2.16E-05	TargetScan Human	High (predicted)	NFIB	Aryl Hydrocarbon Receptor Signaling			hsa-let-7b-5p	1.69E-02	TargetScan Human	High (predicted)	ESR2	Aryl Hydrocarbon Receptor Signaling Estrogen Receptor Signaling Estrogen-mediated S-phase Entry RhoGDI Signaling eNOS Signaling
hsa-miR-153	2.16E-05	TargetScan Human	High (predicted)	NR5A2	FXR/RXR Activation Hepatic Cholestasis LPS/IL-1 Mediated Inhibition of RXR Function Role of Oct4 in Mammalian Embryonic Stem Cell Pluripotency Wnt/β-catenin Signaling			hsa-let-7b-5p	1.69E-02	TarBase	Experimentally Observed	F2	Actin Cytoskeleton Signaling Acute Phase Response Signaling Clathrin-mediated Endocytosis Signaling Coagulation System Extrinsic Prothrombin Activation Pathway Gα12/13 Signaling Intrinsic Prothrombin Activation Pathway Role of Tissue Factor in Cancer Thrombin Signaling p70S6K Signaling
hsa-miR-153	2.16E-05	TargetScan Human	High (predicted)	ORC2	Cell Cycle Control of Chromosomal Replication			hsa-let-7b-5p	1.69E-02	TargetScan Human	High (predicted)	FAM208A	Role of Oct4 in Mammalian Embryonic Stem Cell Pluripotency
hsa-miR-153	2.16E-05	TargetScan Human	High (predicted)	ORC4	Cell Cycle Control of Chromosomal Replication			hsa-let-7b-5p	1.69E-02	miRecords	Experimentally Observed	FANCD2	ATM Signaling Hereditary Breast Cancer Signaling Molecular Mechanisms of Cancer Role of BRCA1 in DNA Damage Response
hsa-miR-153	2.16E-05	TargetScan Human	High (predicted)	PAIP1	EIF2 Signaling Regulation of eIF4 and p70S6K Signaling			hsa-let-7b-5p	1.69E-02	TargetScan Human	High (predicted)	FAS	Allograft Rejection Signaling Altered T Cell and B Cell Signaling in Rheumatoid Arthritis Apoptosis Signaling Aryl Hydrocarbon Receptor Signaling Autoimmune Thyroid Disease Signaling CCR5 Signaling in Macrophages Crosstalk between Dendritic Cells and Natural Killer Cells Cytotoxic T Lymphocyte-mediated Apoptosis of Target Cells Death Receptor Signaling Graft-versus-Host Disease Signaling Hepatic …
hsa-miR-153	2.16E-05	TargetScan Human	High (predicted)	PARD6B	HER-2 Signaling in Breast Cancer Regulation of the Epithelial-Mesenchymal Transition Pathway			hsa-let-7b-5p	1.69E-02	TargetScan Human	High (predicted)	FASLG	Allograft Rejection Signaling Altered T Cell and B Cell Signaling in Rheumatoid Arthritis Apoptosis Signaling Aryl Hydrocarbon Receptor Signaling Autoimmune Thyroid Disease Signaling CCR5 Signaling in Macrophages Corticotropin Releasing Hormone Signaling Crosstalk between Dendritic Cells and Natural Killer Cells Cytotoxic T Lymphocyte-mediated Apoptosis of Target Cells Death Receptor Signaling Gr…
hsa-miR-153	2.16E-05	TargetScan Human	High (predicted)	PDGFA	Actin Cytoskeleton Signaling Atherosclerosis Signaling Axonal Guidance Signaling Clathrin-mediated Endocytosis Signaling Ephrin Receptor Signaling Glioblastoma Multiforme Signaling Glioma Signaling Hepatic Fibrosis / Hepatic Stellate Cell Activation Human Embryonic Stem Cell Pluripotency Macropinocytosis Signaling PAK Signaling PDGF Signaling PPAR Signaling Role of Macrophages, Fibroblasts and En…			hsa-let-7b-5p	1.69E-02	TargetScan Human	High (predicted)	FGF11	Actin Cytoskeleton Signaling Bladder Cancer Signaling Clathrin-mediated Endocytosis Signaling FGF Signaling Regulation of the Epithelial-Mesenchymal Transition Pathway
hsa-miR-153	2.16E-05	TargetScan Human	High (predicted)	PIK3R1	14-3-3-mediated Signaling 3-phosphoinositide Biosynthesis AMPK Signaling Actin Cytoskeleton Signaling Acute Myeloid Leukemia Signaling Acute Phase Response Signaling Aldosterone Signaling in Epithelial Cells Amyotrophic Lateral Sclerosis Signaling Angiopoietin Signaling Antiproliferative Role of Somatostatin Receptor 2 Axonal Guidance Signaling B Cell Receptor Signaling Breast Cancer Regulation b…			hsa-let-7b-5p	1.69E-02	TargetScan Human	High (predicted)	FGF5	Actin Cytoskeleton Signaling Bladder Cancer Signaling Clathrin-mediated Endocytosis Signaling FGF Signaling Regulation of the Epithelial-Mesenchymal Transition Pathway Role of Tissue Factor in Cancer
hsa-miR-153	2.16E-05	TargetScan Human	High (predicted)	PLCB1	14-3-3-mediated Signaling Aldosterone Signaling in Epithelial Cells Antioxidant Action of Vitamin C Axonal Guidance Signaling Breast Cancer Regulation by Stathmin1 CCR3 Signaling in Eosinophils CREB Signaling in Neurons CXCR4 Signaling Cardiac Hypertrophy Signaling Cellular Effects of Sildenafil (Viagra) Chemokine Signaling Cholecystokinin/Gastrin-mediated Signaling D-myo-inositol (1,4,5)-Trispho…			hsa-let-7b-5p	1.69E-02	TargetScan Human	High (predicted)	FRS2	FGF Signaling GDNF Family Ligand-Receptor Interactions Neurotrophin/TRK Signaling Regulation of the Epithelial-Mesenchymal Transition Pathway
hsa-miR-153	2.16E-05	TargetScan Human	High (predicted)	POU2F1	Glucocorticoid Receptor Signaling PKCθ Signaling in T Lymphocytes Role of BRCA1 in DNA Damage Response			hsa-let-7b-5p	1.69E-02	TargetScan Human	High (predicted)	FZD3	Axonal Guidance Signaling Basal Cell Carcinoma Signaling Colorectal Cancer Metastasis Signaling Factors Promoting Cardiogenesis in Vertebrates Glioblastoma Multiforme Signaling Human Embryonic Stem Cell Pluripotency Molecular Mechanisms of Cancer Mouse Embryonic Stem Cell Pluripotency Ovarian Cancer Signaling Regulation of the Epithelial-Mesenchymal Transition Pathway Role of Macrophages, Fibrobl…
hsa-miR-153	2.16E-05	TargetScan Human	High (predicted)	PPM1D	AMPK Signaling			hsa-let-7b-5p	1.69E-02	TargetScan Human	High (predicted)	FZD4	Axonal Guidance Signaling Basal Cell Carcinoma Signaling Colorectal Cancer Metastasis Signaling Factors Promoting Cardiogenesis in Vertebrates Glioblastoma Multiforme Signaling Human Embryonic Stem Cell Pluripotency Molecular Mechanisms of Cancer Mouse Embryonic Stem Cell Pluripotency Ovarian Cancer Signaling Regulation of the Epithelial-Mesenchymal Transition Pathway Role of Macrophages, Fibrobl…
hsa-miR-153	2.16E-05	TargetScan Human	High (predicted)	PPP1R12B	Actin Cytoskeleton Signaling Actin Nucleation by ARP-WASP Complex CCR3 Signaling in Eosinophils Cdc42 Signaling Cellular Effects of Sildenafil (Viagra) Chemokine Signaling Integrin Signaling Phospholipase C Signaling Regulation of Actin-based Motility by Rho RhoA Signaling RhoGDI Signaling Signaling by Rho Family GTPases Thrombin Signaling			hsa-let-7b-5p	1.69E-02	TargetScan Human	High (predicted)	GAB2	B Cell Receptor Signaling Chronic Myeloid Leukemia Signaling FLT3 Signaling in Hematopoietic Progenitor Cells Fcγ Receptor-mediated Phagocytosis in Macrophages and Monocytes IL-3 Signaling Molecular Mechanisms of Cancer PI3K/AKT Signaling Thrombopoietin Signaling iCOS-iCOSL Signaling in T Helper Cells
hsa-miR-153	2.16E-05	TargetScan Human	High (predicted)	PPP3CA	3-phosphoinositide Biosynthesis 3-phosphoinositide Degradation Amyotrophic Lateral Sclerosis Signaling Axonal Guidance Signaling B Cell Receptor Signaling CD28 Signaling in T Helper Cells Calcium Signaling Calcium-induced T Lymphocyte Apoptosis Cardiac Hypertrophy Signaling Clathrin-mediated Endocytosis Signaling D-myo-inositol (1,4,5,6)-Tetrakisphosphate Biosynthesis D-myo-inositol (3,4,5,6)-tet…			hsa-let-7b-5p	1.69E-02	TargetScan Human	High (predicted)	GHR	Growth Hormone Signaling NF-κB Signaling PPARα/RXRα Activation PTEN Signaling Role of JAK2 in Hormone-like Cytokine Signaling
hsa-miR-153	2.16E-05	TargetScan Human	High (predicted)	PRKAB2	AMPK Signaling Glucocorticoid Receptor Signaling PPARα/RXRα Activation Type II Diabetes Mellitus Signaling eNOS Signaling mTOR Signaling			hsa-let-7b-5p	1.69E-02	TargetScan Human	High (predicted)	GLRX	Antioxidant Action of Vitamin C Ascorbate Recycling (Cytosolic) Glutathione Redox Reactions II Vitamin-C Transport
hsa-miR-153	2.16E-05	TargetScan Human	High (predicted)	PTCH1	Axonal Guidance Signaling Basal Cell Carcinoma Signaling Corticotropin Releasing Hormone Signaling Molecular Mechanisms of Cancer Protein Kinase A Signaling Sonic Hedgehog Signaling			hsa-let-7b-5p	1.69E-02	TargetScan Human	High (predicted)	GNAL	Androgen Signaling Axonal Guidance Signaling CDK5 Signaling CREB Signaling in Neurons CXCR4 Signaling Cardiac Hypertrophy Signaling Endothelin-1 Signaling Ephrin B Signaling Ephrin Receptor Signaling G Beta Gamma Signaling G-Protein Coupled Receptor Signaling IL-1 Signaling Molecular Mechanisms of Cancer Relaxin Signaling RhoGDI Signaling Role of NFAT in Regulation of the Immune Response Signalin…
hsa-miR-153	2.16E-05	TargetScan Human	High (predicted)	PTEN	3-phosphoinositide Biosynthesis 3-phosphoinositide Degradation B Cell Receptor Signaling D-myo-inositol (1,3,4)-trisphosphate Biosynthesis D-myo-inositol (1,4,5,6)-Tetrakisphosphate Biosynthesis D-myo-inositol (3,4,5,6)-tetrakisphosphate Biosynthesis D-myo-inositol-5-phosphate Metabolism Endometrial Cancer Signaling Epithelial Adherens Junction Signaling ErbB2-ErbB3 Signaling FAK Signaling Fcγ Re…			hsa-let-7b-5p	1.69E-02	TargetScan Human	High (predicted)	GNAT1	Androgen Signaling Axonal Guidance Signaling CREB Signaling in Neurons CXCR4 Signaling Cardiac Hypertrophy Signaling Endothelin-1 Signaling Ephrin B Signaling Ephrin Receptor Signaling G Beta Gamma Signaling IL-1 Signaling Molecular Mechanisms of Cancer Phototransduction Pathway Relaxin Signaling RhoGDI Signaling Role of NFAT in Regulation of the Immune Response Signaling by Rho Family GTPases Sy…
hsa-miR-153	2.16E-05	TargetScan Human	High (predicted)	RAB7A	Clathrin-mediated Endocytosis Signaling IL-12 Signaling and Production in Macrophages Remodeling of Epithelial Adherens Junctions			hsa-let-7b-5p	1.69E-02	TargetScan Human	High (predicted)	GNG5	Androgen Signaling Antiproliferative Role of Somatostatin Receptor 2 Axonal Guidance Signaling Breast Cancer Regulation by Stathmin1 CCR3 Signaling in Eosinophils CCR5 Signaling in Macrophages CREB Signaling in Neurons CXCR4 Signaling Cardiac Hypertrophy Signaling Cardiac β-adrenergic Signaling Colorectal Cancer Metastasis Signaling Ephrin B Signaling Ephrin Receptor Signaling G Beta Gamma Signal…
hsa-miR-153	2.16E-05	TargetScan Human	High (predicted)	RANBP2	RAN Signaling			hsa-let-7b-5p	1.69E-02	TargetScan Human	High (predicted)	GRIK2	Amyotrophic Lateral Sclerosis Signaling CREB Signaling in Neurons Glutamate Receptor Signaling
hsa-miR-153	2.16E-05	TargetScan Human	High (predicted)	RAP2B	Calcium Signaling Integrin Signaling Molecular Mechanisms of Cancer			hsa-let-7b-5p	1.69E-02	TarBase	Experimentally Observed	GYS1	AMPK Signaling Glycogen Biosynthesis II (from UDP-D-Glucose) Gαq Signaling Insulin Receptor Signaling PI3K/AKT Signaling Protein Kinase A Signaling α-Adrenergic Signaling
hsa-miR-153	2.16E-05	TargetScan Human	High (predicted)	RASA1	3-phosphoinositide Biosynthesis 3-phosphoinositide Degradation Angiopoietin Signaling Axonal Guidance Signaling Cdc42 Signaling D-myo-inositol (1,4,5,6)-Tetrakisphosphate Biosynthesis D-myo-inositol (3,4,5,6)-tetrakisphosphate Biosynthesis D-myo-inositol-5-phosphate Metabolism EGF Signaling Ephrin Receptor Signaling G-Protein Coupled Receptor Signaling GDNF Family Ligand-Receptor Interactions Gα1…			hsa-let-7b-5p	1.69E-02	TargetScan Human	High (predicted)	HAND1	Cardiac Hypertrophy Signaling Role of NFAT in Cardiac Hypertrophy Transcriptional Regulatory Network in Embryonic Stem Cells
hsa-miR-153	2.16E-05	TargetScan Human	High (predicted)	REST	Huntington's Disease Signaling Role of Oct4 in Mammalian Embryonic Stem Cell Pluripotency Transcriptional Regulatory Network in Embryonic Stem Cells			hsa-let-7b-5p	1.69E-02	TargetScan Human	High (predicted)	HBEGF	ErbB Signaling G Beta Gamma Signaling IL-8 Signaling Neuregulin Signaling Pancreatic Adenocarcinoma Signaling Role of Tissue Factor in Cancer
hsa-miR-153	2.16E-05	TargetScan Human	High (predicted)	RHOU	Actin Nucleation by ARP-WASP Complex CXCR4 Signaling Cardiac Hypertrophy Signaling Cholecystokinin/Gastrin-mediated Signaling Colorectal Cancer Metastasis Signaling Germ Cell-Sertoli Cell Junction Signaling Glioblastoma Multiforme Signaling Glioma Invasiveness Signaling Gαq Signaling HMGB1 Signaling IL-8 Signaling ILK Signaling Integrin Signaling Molecular Mechanisms of Cancer Phospholipase C Sig…			hsa-let-7b-5p	1.69E-02	TargetScan Human	High (predicted)	HIF1AN	Hypoxia Signaling in the Cardiovascular System
hsa-miR-153	2.16E-05	TargetScan Human	High (predicted)	RICTOR	ILK Signaling mTOR Signaling			hsa-let-7b-5p	1.69E-02	TargetScan Human	High (predicted)	HIPK2	Molecular Mechanisms of Cancer p53 Signaling
hsa-miR-153	2.16E-05	TargetScan Human	High (predicted)	ROCK1	Actin Cytoskeleton Signaling Actin Nucleation by ARP-WASP Complex Apoptosis Signaling Axonal Guidance Signaling Breast Cancer Regulation by Stathmin1 CCR3 Signaling in Eosinophils CXCR4 Signaling Cardiac Hypertrophy Signaling Cholecystokinin/Gastrin-mediated Signaling Ephrin A Signaling Ephrin B Signaling Ephrin Receptor Signaling Gα12/13 Signaling Gαq Signaling IL-8 Signaling Integrin Signaling …			hsa-let-7b-5p	1.69E-02	miRecords	Experimentally Observed	HMOX1	Acute Phase Response Signaling Antioxidant Action of Vitamin C Choline Biosynthesis III Endothelin-1 Signaling Fcγ Receptor-mediated Phagocytosis in Macrophages and Monocytes Gαq Signaling Heme Degradation IL-10 Signaling IL-8 Signaling NRF2-mediated Oxidative Stress Response Pancreatic Adenocarcinoma Signaling Phospholipase C Signaling Phospholipases Xenobiotic Metabolism Signaling mTOR Signaling
hsa-miR-153	2.16E-05	TargetScan Human	High (predicted)	ROCK2	Actin Cytoskeleton Signaling Actin Nucleation by ARP-WASP Complex Axonal Guidance Signaling Breast Cancer Regulation by Stathmin1 CCR3 Signaling in Eosinophils CXCR4 Signaling Cardiac Hypertrophy Signaling Chemokine Signaling Cholecystokinin/Gastrin-mediated Signaling Ephrin A Signaling Ephrin B Signaling Ephrin Receptor Signaling Gα12/13 Signaling Gαq Signaling IL-8 Signaling Leukocyte Extravasa…			hsa-let-7b-5p	1.69E-02	miRecords	Experimentally Observed	HRAS	14-3-3-mediated Signaling Actin Cytoskeleton Signaling Actin Nucleation by ARP-WASP Complex Acute Myeloid Leukemia Signaling Acute Phase Response Signaling Agrin Interactions at Neuromuscular Junction Angiopoietin Signaling Antiproliferative Role of Somatostatin Receptor 2 Apoptosis Signaling Axonal Guidance Signaling B Cell Receptor Signaling BMP signaling pathway Bladder Cancer Signaling Breast…
hsa-miR-153	2.16E-05	TargetScan Human	High (predicted)	RPL22	EIF2 Signaling			hsa-let-7b-5p	1.69E-02	TargetScan Human	High (predicted)	IGF1	Amyotrophic Lateral Sclerosis Signaling Axonal Guidance Signaling Cardiac Hypertrophy Signaling Clathrin-mediated Endocytosis Signaling Estrogen-Dependent Breast Cancer Signaling Glioblastoma Multiforme Signaling Glioma Signaling Growth Hormone Signaling Hepatic Fibrosis / Hepatic Stellate Cell Activation Huntington's Disease Signaling IGF-1 Signaling Myc Mediated Apoptosis Signaling RhoA Signali…
hsa-miR-153	2.16E-05	TargetScan Human	High (predicted)	RPS6KA5	Bladder Cancer Signaling CNTF Signaling ERK/MAPK Signaling ERK5 Signaling FGF Signaling FLT3 Signaling in Hematopoietic Progenitor Cells Growth Hormone Signaling ILK Signaling Melanocyte Development and Pigmentation Signaling NGF Signaling Role of IL-17F in Allergic Inflammatory Airway Diseases Role of Tissue Factor in Cancer UVA-Induced MAPK Signaling UVB-Induced MAPK Signaling mTOR Signaling p3…			hsa-let-7b-5p	1.69E-02	TargetScan Human	High (predicted)	IGF1R	Cardiac Hypertrophy Signaling Estrogen-Dependent Breast Cancer Signaling Glioblastoma Multiforme Signaling Glioma Signaling Growth Hormone Signaling Hepatic Fibrosis / Hepatic Stellate Cell Activation Huntington's Disease Signaling IGF-1 Signaling Myc Mediated Apoptosis Signaling NF-κB Signaling PTEN Signaling RhoA Signaling Role of NFAT in Cardiac Hypertrophy Synaptic Long Term Depression
hsa-miR-153	2.16E-05	TargetScan Human	High (predicted)	RPS6KB1	AMPK Signaling Acute Myeloid Leukemia Signaling B Cell Receptor Signaling CNTF Signaling Cardiac Hypertrophy Signaling EGF Signaling ERK5 Signaling ErbB Signaling Erythropoietin Signaling FLT3 Signaling in Hematopoietic Progenitor Cells Fcγ Receptor-mediated Phagocytosis in Macrophages and Monocytes Glioblastoma Multiforme Signaling Growth Hormone Signaling IGF-1 Signaling IL-4 Signaling IL-8 Sig…			hsa-let-7b-5p	1.69E-02	TarBase,TargetScan Human,miRecords	Experimentally Observed,High (predicted)	IGF2BP1	Role of Oct4 in Mammalian Embryonic Stem Cell Pluripotency
hsa-miR-153	2.16E-05	TargetScan Human	High (predicted)	SIX3	Transcriptional Regulatory Network in Embryonic Stem Cells			hsa-let-7b-5p	1.69E-02	TargetScan Human	High (predicted)	IKBKAP	4-1BB Signaling in T Lymphocytes Activation of IRF by Cytosolic Pattern Recognition Receptors Angiopoietin Signaling B Cell Activating Factor Signaling CD27 Signaling in Lymphocytes CD40 Signaling Induction of Apoptosis by HIV1 Lymphotoxin β Receptor Signaling NF-κB Activation by Viruses Role of NFAT in Regulation of the Immune Response
hsa-miR-153	2.16E-05	TargetScan Human	High (predicted)	SKI	TGF-β Signaling			hsa-let-7b-5p	1.69E-02	TargetScan Human	High (predicted)	IKBKE	4-1BB Signaling in T Lymphocytes Activation of IRF by Cytosolic Pattern Recognition Receptors Acute Phase Response Signaling Angiopoietin Signaling Antioxidant Action of Vitamin C Apoptosis Signaling April Mediated Signaling B Cell Activating Factor Signaling B Cell Receptor Signaling CD27 Signaling in Lymphocytes CD28 Signaling in T Helper Cells CD40 Signaling Chronic Myeloid Leukemia Signaling …
hsa-miR-153	2.16E-05	TargetScan Human	High (predicted)	SMAD5	BMP signaling pathway Factors Promoting Cardiogenesis in Vertebrates Human Embryonic Stem Cell Pluripotency Molecular Mechanisms of Cancer Mouse Embryonic Stem Cell Pluripotency RAR Activation Role of NANOG in Mammalian Embryonic Stem Cell Pluripotency Role of Osteoblasts, Osteoclasts and Chondrocytes in Rheumatoid Arthritis TGF-β Signaling			hsa-let-7b-5p	1.69E-02	TargetScan Human	High (predicted)	IL10	Activation of IRF by Cytosolic Pattern Recognition Receptors Allograft Rejection Signaling Altered T Cell and B Cell Signaling in Rheumatoid Arthritis Autoimmune Thyroid Disease Signaling Communication between Innate and Adaptive Immune Cells Dendritic Cell Maturation Differential Regulation of Cytokine Production in Intestinal Epithelial Cells by IL-17A and IL-17F Differential Regulation of Cyto…
hsa-miR-153	2.16E-05	TargetScan Human	High (predicted)	SMARCD2	AMPK Signaling Glucocorticoid Receptor Signaling Hereditary Breast Cancer Signaling RAR Activation Role of BRCA1 in DNA Damage Response			hsa-let-7b-5p	1.69E-02	TargetScan Human	High (predicted)	IL6	Activation of IRF by Cytosolic Pattern Recognition Receptors Acute Phase Response Signaling Altered T Cell and B Cell Signaling in Rheumatoid Arthritis Aryl Hydrocarbon Receptor Signaling Atherosclerosis Signaling Cardiac Hypertrophy Signaling Colorectal Cancer Metastasis Signaling Communication between Innate and Adaptive Immune Cells Crosstalk between Dendritic Cells and Natural Killer Cells De…
hsa-miR-153	2.16E-05	TargetScan Human	High (predicted)	SMURF1	BMP signaling pathway Protein Ubiquitination Pathway Regulation of the Epithelial-Mesenchymal Transition Pathway Role of Osteoblasts, Osteoclasts and Chondrocytes in Rheumatoid Arthritis TGF-β Signaling Tight Junction Signaling			hsa-let-7b-5p	1.69E-02	TargetScan Human	High (predicted)	INSR	AMPK Signaling Caveolar-mediated Endocytosis Signaling EIF2 Signaling G Protein Signaling Mediated by Tubby Hepatic Cholestasis Insulin Receptor Signaling Maturity Onset Diabetes of Young (MODY) Signaling NF-κB Signaling PPAR Signaling PPARα/RXRα Activation PTEN Signaling PXR/RXR Activation Type II Diabetes Mellitus Signaling mTOR Signaling
hsa-miR-153	2.16E-05	TargetScan Human	High (predicted)	SNAI1	Epithelial Adherens Junction Signaling ILK Signaling Regulation of the Epithelial-Mesenchymal Transition Pathway			hsa-let-7b-5p	1.69E-02	TargetScan Human	High (predicted)	IRS2	AMPK Signaling GDNF Family Ligand-Receptor Interactions IGF-1 Signaling IL-9 Signaling ILK Signaling Insulin Receptor Signaling PI3K Signaling in B Lymphocytes Role of JAK1 and JAK3 in γc Cytokine Signaling Role of JAK2 in Hormone-like Cytokine Signaling Thrombopoietin Signaling Type II Diabetes Mellitus Signaling
hsa-miR-153	2.16E-05	TargetScan Human	High (predicted)	SNCA	14-3-3-mediated Signaling Huntington's Disease Signaling Mitochondrial Dysfunction Parkinson's Signaling			hsa-let-7b-5p	1.69E-02	TargetScan Human	High (predicted)	ITGA11	Caveolar-mediated Endocytosis Signaling Integrin Signaling Paxillin Signaling
hsa-miR-153	2.16E-05	TargetScan Human	High (predicted)	SOCS2	Acute Phase Response Signaling Growth Hormone Signaling IGF-1 Signaling IL-9 Signaling JAK/Stat Signaling Prolactin Signaling Role of JAK2 in Hormone-like Cytokine Signaling Type I Diabetes Mellitus Signaling Type II Diabetes Mellitus Signaling			hsa-let-7b-5p	1.69E-02	TargetScan Human,miRecords	Experimentally Observed,High (predicted)	ITGB3	Agrin Interactions at Neuromuscular Junction Caveolar-mediated Endocytosis Signaling Clathrin-mediated Endocytosis Signaling Glioma Invasiveness Signaling Granulocyte Adhesion and Diapedesis HER-2 Signaling in Breast Cancer IL-8 Signaling ILK Signaling Integrin Signaling Leukocyte Extravasation Signaling Macropinocytosis Signaling NF-κB Activation by Viruses P2Y Purigenic Receptor Signaling Pathw…
hsa-miR-153	2.16E-05	TargetScan Human	High (predicted)	SOX11	Wnt/β-catenin Signaling			hsa-let-7b-5p	1.69E-02	TargetScan Human	High (predicted)	ITGB8	Caveolar-mediated Endocytosis Signaling Clathrin-mediated Endocytosis Signaling HER-2 Signaling in Breast Cancer ILK Signaling Integrin Signaling Macropinocytosis Signaling Paxillin Signaling Virus Entry via Endocytic Pathways
hsa-miR-153	2.16E-05	TargetScan Human	High (predicted)	SOX6	Wnt/β-catenin Signaling			hsa-let-7b-5p	1.69E-02	TargetScan Human	High (predicted)	KPNA1	RAN Signaling
hsa-miR-153	2.16E-05	TargetScan Human	High (predicted)	SP3	Gap Junction Signaling			hsa-let-7b-5p	1.69E-02	TargetScan Human	High (predicted)	KPNA4	RAN Signaling
hsa-miR-153	2.16E-05	TargetScan Human	High (predicted)	SPHK2	Ceramide Signaling PDGF Signaling			hsa-let-7b-5p	1.69E-02	TarBase,miRecords	Experimentally Observed	KRAS	14-3-3-mediated Signaling Actin Cytoskeleton Signaling Actin Nucleation by ARP-WASP Complex Acute Myeloid Leukemia Signaling Acute Phase Response Signaling Agrin Interactions at Neuromuscular Junction Aldosterone Signaling in Epithelial Cells Angiopoietin Signaling Antiproliferative Role of Somatostatin Receptor 2 Apoptosis Signaling Axonal Guidance Signaling B Cell Receptor Signaling BMP signali…
hsa-miR-153	2.16E-05	TargetScan Human	High (predicted)	SPTBN1	Sertoli Cell-Sertoli Cell Junction Signaling			hsa-let-7b-5p	1.69E-02	TargetScan Human	High (predicted)	KREMEN1	Wnt/β-catenin Signaling
hsa-miR-153	2.16E-05	TargetScan Human	High (predicted)	SRC	14-3-3-mediated Signaling AMPK Signaling Agrin Interactions at Neuromuscular Junction Androgen Signaling Antiproliferative Role of Somatostatin Receptor 2 Aryl Hydrocarbon Receptor Signaling CXCR4 Signaling Caveolar-mediated Endocytosis Signaling Cdc42 Signaling Chemokine Signaling Cholecystokinin/Gastrin-mediated Signaling Clathrin-mediated Endocytosis Signaling Colorectal Cancer Metastasis Sign…			hsa-let-7b-5p	1.69E-02	TargetScan Human	High (predicted)	LIMK2	Actin Cytoskeleton Signaling Axonal Guidance Signaling Breast Cancer Regulation by Stathmin1 CCR3 Signaling in Eosinophils Cdc42 Signaling Chemokine Signaling Ephrin Receptor Signaling Germ Cell-Sertoli Cell Junction Signaling IL-8 Signaling PAK Signaling Pyridoxal 5'-phosphate Salvage Pathway Rac Signaling RhoA Signaling RhoGDI Signaling Role of Tissue Factor in Cancer Salvage Pathways of Pyrimi…
hsa-miR-153	2.16E-05	TargetScan Human	High (predicted)	TCF4	Acute Myeloid Leukemia Signaling Acute Phase Response Signaling Basal Cell Carcinoma Signaling Colorectal Cancer Metastasis Signaling Epithelial Adherens Junction Signaling Factors Promoting Cardiogenesis in Vertebrates Human Embryonic Stem Cell Pluripotency Molecular Mechanisms of Cancer Mouse Embryonic Stem Cell Pluripotency Ovarian Cancer Signaling PEDF Signaling Polyamine Regulation in Colon …			hsa-let-7b-5p	1.69E-02	TargetScan Human	High (predicted)	MAP3K1	Acute Phase Response Signaling April Mediated Signaling B Cell Activating Factor Signaling B Cell Receptor Signaling CD27 Signaling in Lymphocytes CD28 Signaling in T Helper Cells Cardiac Hypertrophy Signaling Ceramide Signaling EGF Signaling FGF Signaling GNRH Signaling Germ Cell-Sertoli Cell Junction Signaling Glucocorticoid Receptor Signaling Gα12/13 Signaling HGF Signaling IL-1 Signaling LPS/…
hsa-miR-153	2.16E-05	TargetScan Human	High (predicted)	TGFB2	Antiproliferative Role of TOB in T Cell Signaling Aryl Hydrocarbon Receptor Signaling Cardiac Hypertrophy Signaling Cell Cycle: G1/S Checkpoint Regulation Chronic Myeloid Leukemia Signaling Colorectal Cancer Metastasis Signaling Cyclins and Cell Cycle Regulation Epithelial Adherens Junction Signaling Factors Promoting Cardiogenesis in Vertebrates Germ Cell-Sertoli Cell Junction Signaling Glucocor…			hsa-let-7b-5p	1.69E-02	TargetScan Human	High (predicted)	MAP3K2	B Cell Receptor Signaling CD27 Signaling in Lymphocytes Cardiac Hypertrophy Signaling Caveolar-mediated Endocytosis Signaling ERK5 Signaling GNRH Signaling Gap Junction Signaling Germ Cell-Sertoli Cell Junction Signaling HGF Signaling NGF Signaling Nur77 Signaling in T Lymphocytes PKCθ Signaling in T Lymphocytes Production of Nitric Oxide and Reactive Oxygen Species in Macrophages RANK Signaling …
hsa-miR-153	2.16E-05	TargetScan Human	High (predicted)	TGFBR2	Antiproliferative Role of TOB in T Cell Signaling Cardiac Hypertrophy Signaling Chronic Myeloid Leukemia Signaling Colorectal Cancer Metastasis Signaling Epithelial Adherens Junction Signaling Factors Promoting Cardiogenesis in Vertebrates Germ Cell-Sertoli Cell Junction Signaling Glucocorticoid Receptor Signaling Hepatic Fibrosis / Hepatic Stellate Cell Activation Human Embryonic Stem Cell Pluri…			hsa-let-7b-5p	1.69E-02	TargetScan Human	High (predicted)	MAP3K3	B Cell Receptor Signaling CD27 Signaling in Lymphocytes Cardiac Hypertrophy Signaling ERK5 Signaling GNRH Signaling Germ Cell-Sertoli Cell Junction Signaling HGF Signaling NF-κB Signaling NGF Signaling Nur77 Signaling in T Lymphocytes PKCθ Signaling in T Lymphocytes Production of Nitric Oxide and Reactive Oxygen Species in Macrophages RANK Signaling in Osteoclasts SAPK/JNK Signaling Sertoli Cell-…
hsa-miR-153	2.16E-05	TargetScan Human	High (predicted)	TJP1	Germ Cell-Sertoli Cell Junction Signaling Sertoli Cell-Sertoli Cell Junction Signaling Tight Junction Signaling			hsa-let-7b-5p	1.69E-02	TargetScan Human	High (predicted)	MAP4K3	SAPK/JNK Signaling
hsa-miR-153	2.16E-05	TargetScan Human	High (predicted)	TLK1	ATM Signaling Role of CHK Proteins in Cell Cycle Checkpoint Control			hsa-let-7b-5p	1.69E-02	TargetScan Human	High (predicted)	MAP4K4	Apoptosis Signaling Death Receptor Signaling Ephrin Receptor Signaling IL-10 Signaling IL-6 Signaling IL-8 Signaling NF-κB Signaling PPAR Signaling PPARα/RXRα Activation SAPK/JNK Signaling Toll-like Receptor Signaling
hsa-miR-153	2.16E-05	TargetScan Human	High (predicted)	TMSB10/TMSB4X	Actin Cytoskeleton Signaling ILK Signaling			hsa-let-7b-5p	1.69E-02	TargetScan Human	High (predicted)	MAPK11	4-1BB Signaling in T Lymphocytes AMPK Signaling ATM Signaling Acute Phase Response Signaling Amyloid Processing Antioxidant Action of Vitamin C April Mediated Signaling B Cell Activating Factor Signaling B Cell Receptor Signaling BMP signaling pathway CCR3 Signaling in Eosinophils CCR5 Signaling in Macrophages CD40 Signaling Cardiac Hypertrophy Signaling Cdc42 Signaling Chemokine Signaling Cortic…
hsa-miR-153	2.16E-05	TargetScan Human	High (predicted)	TP53INP1	p53 Signaling			hsa-let-7b-5p	1.69E-02	TargetScan Human	High (predicted)	MAPK9	14-3-3-mediated Signaling 4-1BB Signaling in T Lymphocytes ATM Signaling Activation of IRF by Cytosolic Pattern Recognition Receptors Acute Phase Response Signaling Agrin Interactions at Neuromuscular Junction Antioxidant Action of Vitamin C April Mediated Signaling B Cell Activating Factor Signaling B Cell Receptor Signaling BMP signaling pathway CCR5 Signaling in Macrophages CD27 Signaling in L…
hsa-miR-153	2.16E-05	TargetScan Human	High (predicted)	TRAF3	Activation of IRF by Cytosolic Pattern Recognition Receptors Altered T Cell and B Cell Signaling in Rheumatoid Arthritis April Mediated Signaling B Cell Activating Factor Signaling CD40 Signaling Lymphotoxin β Receptor Signaling NF-κB Signaling OX40 Signaling Pathway Role of Macrophages, Fibroblasts and Endothelial Cells in Rheumatoid Arthritis Role of PKR in Interferon Induction and Antiviral Re…			hsa-let-7b-5p	1.69E-02	TargetScan Human	High (predicted)	MBD2	DNA Methylation and Transcriptional Repression Signaling
hsa-miR-153	2.16E-05	TargetScan Human	High (predicted)	UBE2G1	Hypoxia Signaling in the Cardiovascular System Protein Ubiquitination Pathway			hsa-let-7b-5p	1.69E-02	TargetScan Human	High (predicted)	MDM4	ATM Signaling Cell Cycle: G2/M DNA Damage Checkpoint Regulation p53 Signaling
hsa-miR-153	2.16E-05	TargetScan Human	High (predicted)	VCL	Actin Cytoskeleton Signaling Epithelial Adherens Junction Signaling FAK Signaling Integrin Signaling Leukocyte Extravasation Signaling Paxillin Signaling Regulation of Cellular Mechanics by Calpain Protease Remodeling of Epithelial Adherens Junctions Tight Junction Signaling VEGF Signaling			hsa-let-7b-5p	1.69E-02	TargetScan Human	High (predicted)	MEF2C	Calcium Signaling Cardiac Hypertrophy Signaling Cholecystokinin/Gastrin-mediated Signaling Corticotropin Releasing Hormone Signaling ERK5 Signaling Factors Promoting Cardiogenesis in Vertebrates Gα12/13 Signaling PPARα/RXRα Activation Phospholipase C Signaling Role of NFAT in Cardiac Hypertrophy Role of NFAT in Regulation of the Immune Response p38 MAPK Signaling
hsa-miR-153	2.16E-05	TargetScan Human	High (predicted)	WASF2	Actin Cytoskeleton Signaling PEDF Signaling RhoGDI Signaling			hsa-let-7b-5p	1.69E-02	TargetScan Human	High (predicted)	MEF2D	Calcium Signaling Calcium-induced T Lymphocyte Apoptosis Cardiac Hypertrophy Signaling Cholecystokinin/Gastrin-mediated Signaling Corticotropin Releasing Hormone Signaling ERK5 Signaling Gα12/13 Signaling Nur77 Signaling in T Lymphocytes Phospholipase C Signaling Role of NFAT in Cardiac Hypertrophy Role of NFAT in Regulation of the Immune Response p38 MAPK Signaling
hsa-miR-153	2.16E-05	TargetScan Human	High (predicted)	WIPF1	Actin Nucleation by ARP-WASP Complex Axonal Guidance Signaling Cdc42 Signaling Ephrin Receptor Signaling Integrin Signaling Leukocyte Extravasation Signaling Regulation of Actin-based Motility by Rho Signaling by Rho Family GTPases			hsa-let-7b-5p	1.69E-02	TargetScan Human	High (predicted)	MLLT4	Epithelial Adherens Junction Signaling Germ Cell-Sertoli Cell Junction Signaling Leukocyte Extravasation Signaling Sertoli Cell-Sertoli Cell Junction Signaling Tight Junction Signaling
hsa-miR-153	2.16E-05	TargetScan Human	High (predicted)	ZFYVE9	TGF-β Signaling			hsa-let-7b-5p	1.69E-02	Ingenuity Expert Findings,TarBase,miRecords	Experimentally Observed	MYC	Acute Myeloid Leukemia Signaling Aryl Hydrocarbon Receptor Signaling Bladder Cancer Signaling Cell Cycle: G1/S Checkpoint Regulation Chronic Myeloid Leukemia Signaling Colorectal Cancer Metastasis Signaling ERK/MAPK Signaling ERK5 Signaling Endometrial Cancer Signaling Endothelin-1 Signaling ErbB2-ErbB3 Signaling Estrogen-mediated S-phase Entry Glioblastoma Multiforme Signaling ILK Signaling Mole…
hsa-miR-183-5p	6.57E-04	TargetScan Human	High (predicted)	ACVR2B	Epithelial Adherens Junction Signaling Factors Promoting Cardiogenesis in Vertebrates PPARα/RXRα Activation TGF-β Signaling Wnt/β-catenin Signaling			hsa-let-7b-5p	1.69E-02	TargetScan Human	High (predicted)	MYCN	ERK/MAPK Signaling
hsa-miR-183-5p	6.57E-04	TargetScan Human	High (predicted)	AGO2	EIF2 Signaling Regulation of eIF4 and p70S6K Signaling			hsa-let-7b-5p	1.69E-02	TargetScan Human	High (predicted)	NAPEPLD	Antioxidant Action of Vitamin C Choline Biosynthesis III Endothelin-1 Signaling Fcγ Receptor-mediated Phagocytosis in Macrophages and Monocytes Gαq Signaling IL-8 Signaling Pancreatic Adenocarcinoma Signaling Phospholipase C Signaling Phospholipases mTOR Signaling
hsa-miR-183-5p	6.57E-04	TargetScan Human	High (predicted)	ARHGAP26	FAK Signaling Integrin Signaling			hsa-let-7b-5p	1.69E-02	TargetScan Human	High (predicted)	NCOA3	Aryl Hydrocarbon Receptor Signaling Estrogen Receptor Signaling Glucocorticoid Receptor Signaling PPARα/RXRα Activation Role of Wnt/GSK-3β Signaling in the Pathogenesis of Influenza TR/RXR Activation VDR/RXR Activation
hsa-miR-183-5p	6.57E-04	TargetScan Human	High (predicted)	ARHGEF18	Breast Cancer Regulation by Stathmin1 Molecular Mechanisms of Cancer Phospholipase C Signaling RhoGDI Signaling Signaling by Rho Family GTPases			hsa-let-7b-5p	1.69E-02	TarBase	Experimentally Observed	NEDD4	Aldosterone Signaling in Epithelial Cells IGF-1 Signaling Mechanisms of Viral Exit from Host Cells Protein Ubiquitination Pathway
hsa-miR-183-5p	6.57E-04	TargetScan Human	High (predicted)	ARID4B	DNA Methylation and Transcriptional Repression Signaling			hsa-let-7b-5p	1.69E-02	TargetScan Human	High (predicted)	NGF	Axonal Guidance Signaling CDK5 Signaling ERK5 Signaling Human Embryonic Stem Cell Pluripotency Huntington's Disease Signaling Macropinocytosis Signaling NF-κB Signaling NGF Signaling Neurotrophin/TRK Signaling PEDF Signaling Thyroid Cancer Signaling
hsa-miR-183-5p	6.57E-04	TargetScan Human	High (predicted)	BMI1	Role of Oct4 in Mammalian Embryonic Stem Cell Pluripotency			hsa-let-7b-5p	1.69E-02	TargetScan Human	High (predicted)	NLK	Molecular Mechanisms of Cancer Role of Macrophages, Fibroblasts and Endothelial Cells in Rheumatoid Arthritis Wnt/β-catenin Signaling
hsa-miR-183-5p	6.57E-04	TargetScan Human	High (predicted)	BTG1	Cell Cycle Regulation by BTG Family Proteins			hsa-let-7b-5p	1.69E-02	TargetScan Human	High (predicted)	NOS1	Amyotrophic Lateral Sclerosis Signaling Antiproliferative Role of Somatostatin Receptor 2 Citrulline-Nitric Oxide Cycle Corticotropin Releasing Hormone Signaling Dopamine-DARPP32 Feedback in cAMP Signaling Endothelin-1 Signaling HIF1α Signaling Sertoli Cell-Sertoli Cell Junction Signaling Small Cell Lung Cancer Signaling Superpathway of Citrulline Metabolism Synaptic Long Term Depression nNOS Sig…
hsa-miR-183-5p	6.57E-04	miRecords	Experimentally Observed	BTRC	Cell Cycle: G1/S Checkpoint Regulation Cell Cycle: G2/M DNA Damage Checkpoint Regulation Cyclins and Cell Cycle Regulation NF-κB Signaling Protein Ubiquitination Pathway Wnt/β-catenin Signaling			hsa-let-7b-5p	1.69E-02	TargetScan Human,miRecords	Experimentally Observed,High (predicted)	NRAS	14-3-3-mediated Signaling Actin Cytoskeleton Signaling Actin Nucleation by ARP-WASP Complex Acute Myeloid Leukemia Signaling Acute Phase Response Signaling Agrin Interactions at Neuromuscular Junction Angiopoietin Signaling Antiproliferative Role of Somatostatin Receptor 2 Apoptosis Signaling Axonal Guidance Signaling B Cell Receptor Signaling BMP signaling pathway Bladder Cancer Signaling Breast…
hsa-miR-183-5p	6.57E-04	TargetScan Human	High (predicted)	CAB39	AMPK Signaling			hsa-let-7b-5p	1.69E-02	TargetScan Human	High (predicted)	NTRK3	Axonal Guidance Signaling Human Embryonic Stem Cell Pluripotency NF-κB Signaling Neurotrophin/TRK Signaling PTEN Signaling Thyroid Cancer Signaling
hsa-miR-183-5p	6.57E-04	TargetScan Human	High (predicted)	CAMK2D	B Cell Receptor Signaling Breast Cancer Regulation by Stathmin1 CREB Signaling in Neurons Calcium Signaling Chemokine Signaling Crosstalk between Dendritic Cells and Natural Killer Cells G-Protein Coupled Receptor Signaling GM-CSF Signaling GNRH Signaling Glioma Signaling Melatonin Signaling Molecular Mechanisms of Cancer Neuropathic Pain Signaling In Dorsal Horn Neurons PI3K Signaling in B Lymph…			hsa-let-7b-5p	1.69E-02	TargetScan Human	High (predicted)	NUMBL	Notch Signaling
hsa-miR-183-5p	6.57E-04	TargetScan Human	High (predicted)	CCNB1	ATM Signaling Cell Cycle: G2/M DNA Damage Checkpoint Regulation Cyclins and Cell Cycle Regulation DNA damage-induced 14-3-3σ Signaling GADD45 Signaling Hereditary Breast Cancer Signaling Mitotic Roles of Polo-Like Kinase Sonic Hedgehog Signaling			hsa-let-7b-5p	1.69E-02	TarBase	Experimentally Observed	NXN	Antioxidant Action of Vitamin C Thioredoxin Pathway Vitamin-C Transport
hsa-miR-183-5p	6.57E-04	TargetScan Human	High (predicted)	CCND2	Aryl Hydrocarbon Receptor Signaling Cell Cycle: G1/S Checkpoint Regulation Cyclins and Cell Cycle Regulation GADD45 Signaling IL-8 Signaling Molecular Mechanisms of Cancer p53 Signaling			hsa-let-7b-5p	1.69E-02	TargetScan Human	High (predicted)	OSMR	Acute Phase Response Signaling Oncostatin M Signaling Role of JAK family kinases in IL-6-type Cytokine Signaling
hsa-miR-183-5p	6.57E-04	TargetScan Human	High (predicted)	CD28	Allograft Rejection Signaling Altered T Cell and B Cell Signaling in Rheumatoid Arthritis Autoimmune Thyroid Disease Signaling CD28 Signaling in T Helper Cells CTLA4 Signaling in Cytotoxic T Lymphocytes Communication between Innate and Adaptive Immune Cells Crosstalk between Dendritic Cells and Natural Killer Cells Graft-versus-Host Disease Signaling Nur77 Signaling in T Lymphocytes PKCθ Signalin…			hsa-let-7b-5p	1.69E-02	TargetScan Human	High (predicted)	PAK1	Actin Cytoskeleton Signaling Agrin Interactions at Neuromuscular Junction Amyotrophic Lateral Sclerosis Signaling Angiopoietin Signaling Axonal Guidance Signaling Breast Cancer Regulation by Stathmin1 CCR3 Signaling in Eosinophils CD28 Signaling in T Helper Cells CXCR4 Signaling Cdc42 Signaling ERK/MAPK Signaling Ephrin A Signaling Ephrin B Signaling Ephrin Receptor Signaling ErbB Signaling FAK S…
hsa-miR-183-5p	6.57E-04	TargetScan Human	High (predicted)	CDK5R1	Amyloid Processing CDK5 Signaling Huntington's Disease Signaling Neuregulin Signaling Rac Signaling Reelin Signaling in Neurons			hsa-let-7b-5p	1.69E-02	TargetScan Human	High (predicted)	PARD6B	HER-2 Signaling in Breast Cancer Regulation of the Epithelial-Mesenchymal Transition Pathway
hsa-miR-183-5p	6.57E-04	TargetScan Human	High (predicted)	CFL2	Actin Cytoskeleton Signaling Axonal Guidance Signaling CCR3 Signaling in Eosinophils Cdc42 Signaling Ephrin A Signaling Ephrin B Signaling Ephrin Receptor Signaling ILK Signaling PAK Signaling Rac Signaling RhoA Signaling RhoGDI Signaling Role of Tissue Factor in Cancer Semaphorin Signaling in Neurons Signaling by Rho Family GTPases			hsa-let-7b-5p	1.69E-02	TargetScan Human	High (predicted)	PARP8	Retinoic acid Mediated Apoptosis Signaling UVA-Induced MAPK Signaling
hsa-miR-183-5p	6.57E-04	TargetScan Human	High (predicted)	CSNK1G1	Dopamine-DARPP32 Feedback in cAMP Signaling Gap Junction Signaling Role of NFAT in Regulation of the Immune Response Role of Wnt/GSK-3β Signaling in the Pathogenesis of Influenza Wnt/β-catenin Signaling			hsa-let-7b-5p	1.69E-02	TargetScan Human	High (predicted)	PDGFB	Actin Cytoskeleton Signaling Atherosclerosis Signaling Axonal Guidance Signaling Clathrin-mediated Endocytosis Signaling Ephrin Receptor Signaling Glioblastoma Multiforme Signaling Glioma Signaling Hepatic Fibrosis / Hepatic Stellate Cell Activation Human Embryonic Stem Cell Pluripotency Macropinocytosis Signaling PAK Signaling PDGF Signaling PPAR Signaling Renal Cell Carcinoma Signaling Role of …
hsa-miR-183-5p	6.57E-04	TargetScan Human	High (predicted)	DDIT4	mTOR Signaling			hsa-let-7b-5p	1.69E-02	TargetScan Human	High (predicted)	PHC3	Role of Oct4 in Mammalian Embryonic Stem Cell Pluripotency
hsa-miR-183-5p	6.57E-04	TargetScan Human	High (predicted)	DUSP10	3-phosphoinositide Biosynthesis 3-phosphoinositide Degradation D-myo-inositol (1,4,5,6)-Tetrakisphosphate Biosynthesis D-myo-inositol (3,4,5,6)-tetrakisphosphate Biosynthesis D-myo-inositol-5-phosphate Metabolism Protein Kinase A Signaling SAPK/JNK Signaling Superpathway of Inositol Phosphate Compounds p38 MAPK Signaling			hsa-let-7b-5p	1.69E-02	TargetScan Human	High (predicted)	PLA2G3	Antioxidant Action of Vitamin C Atherosclerosis Signaling CCR3 Signaling in Eosinophils ERK/MAPK Signaling Eicosanoid Signaling Endothelin-1 Signaling Fc Epsilon RI Signaling MIF Regulation of Innate Immunity MIF-mediated Glucocorticoid Regulation Phospholipase C Signaling Phospholipases Role of MAPK Signaling in the Pathogenesis of Influenza Sperm Motility Synaptic Long Term Depression VEGF Fami…
hsa-miR-183-5p	6.57E-04	TargetScan Human	High (predicted)	DUSP4	ERK/MAPK Signaling G-Protein Coupled Receptor Signaling Protein Kinase A Signaling SAPK/JNK Signaling cAMP-mediated signaling			hsa-let-7b-5p	1.69E-02	TargetScan Human	High (predicted)	PLD3	Antioxidant Action of Vitamin C Choline Biosynthesis III Endothelin-1 Signaling Fcγ Receptor-mediated Phagocytosis in Macrophages and Monocytes Gαq Signaling IL-8 Signaling Pancreatic Adenocarcinoma Signaling Phospholipase C Signaling Phospholipases mTOR Signaling
hsa-miR-183-5p	6.57E-04	TargetScan Human	High (predicted)	EEF2	Diphthamide Biosynthesis p70S6K Signaling			hsa-let-7b-5p	1.69E-02	TargetScan Human	High (predicted)	PMAIP1	Molecular Mechanisms of Cancer p53 Signaling
hsa-miR-183-5p	6.57E-04	TargetScan Human	High (predicted)	EXOC8	Cdc42 Signaling			hsa-let-7b-5p	1.69E-02	TarBase	Experimentally Observed	POLR2C	Androgen Signaling Assembly of RNA Polymerase II Complex CREB Signaling in Neurons Estrogen Receptor Signaling Glucocorticoid Receptor Signaling Hereditary Breast Cancer Signaling Huntington's Disease Signaling Nucleotide Excision Repair Pathway
hsa-miR-183-5p	6.57E-04	TargetScan Human	High (predicted)	EZR	Actin Cytoskeleton Signaling Agranulocyte Adhesion and Diapedesis Fcγ Receptor-mediated Phagocytosis in Macrophages and Monocytes Granulocyte Adhesion and Diapedesis Leukocyte Extravasation Signaling Regulation of Cellular Mechanics by Calpain Protease RhoA Signaling RhoGDI Signaling Signaling by Rho Family GTPases			hsa-let-7b-5p	1.69E-02	TargetScan Human	High (predicted)	POLR2D	Androgen Signaling Assembly of RNA Polymerase II Complex CREB Signaling in Neurons Estrogen Receptor Signaling Glucocorticoid Receptor Signaling Hereditary Breast Cancer Signaling Huntington's Disease Signaling Nucleotide Excision Repair Pathway
hsa-miR-183-5p	6.57E-04	TargetScan Human	High (predicted)	FGF9	Actin Cytoskeleton Signaling Bladder Cancer Signaling Clathrin-mediated Endocytosis Signaling FGF Signaling Ovarian Cancer Signaling Regulation of the Epithelial-Mesenchymal Transition Pathway			hsa-let-7b-5p	1.69E-02	TargetScan Human	High (predicted)	POLR3D	Assembly of RNA Polymerase III Complex Role of p14/p19ARF in Tumor Suppression
hsa-miR-183-5p	6.57E-04	TargetScan Human,miRecords	Experimentally Observed,High (predicted)	FOXO1	14-3-3-mediated Signaling Angiopoietin Signaling B Cell Receptor Signaling Docosahexaenoic Acid (DHA) Signaling ErbB Signaling ErbB2-ErbB3 Signaling FXR/RXR Activation Glioblastoma Multiforme Signaling HER-2 Signaling in Breast Cancer Human Embryonic Stem Cell Pluripotency IGF-1 Signaling IL-3 Signaling Insulin Receptor Signaling Leptin Signaling in Obesity Molecular Mechanisms of Cancer PI3K/AKT…			hsa-let-7b-5p	1.69E-02	TargetScan Human	High (predicted)	POU2F1	Glucocorticoid Receptor Signaling PKCθ Signaling in T Lymphocytes Role of BRCA1 in DNA Damage Response
hsa-miR-183-5p	6.57E-04	TargetScan Human	High (predicted)	FRS2	FGF Signaling GDNF Family Ligand-Receptor Interactions Neurotrophin/TRK Signaling Regulation of the Epithelial-Mesenchymal Transition Pathway			hsa-let-7b-5p	1.69E-02	TargetScan Human	High (predicted)	PPARA	FXR/RXR Activation Hepatic Cholestasis LPS/IL-1 Mediated Inhibition of RXR Function PPAR Signaling PPARα/RXRα Activation PXR/RXR Activation Production of Nitric Oxide and Reactive Oxygen Species in Macrophages Toll-like Receptor Signaling
hsa-miR-183-5p	6.57E-04	TargetScan Human	High (predicted)	GNAQ	Androgen Signaling Axonal Guidance Signaling Breast Cancer Regulation by Stathmin1 CREB Signaling in Neurons CXCR4 Signaling Cardiac Hypertrophy Signaling Chemokine Signaling Cholecystokinin/Gastrin-mediated Signaling Corticotropin Releasing Hormone Signaling Dopamine-DARPP32 Feedback in cAMP Signaling ERK5 Signaling Endothelin-1 Signaling Ephrin B Signaling Ephrin Receptor Signaling G Beta Gamma…			hsa-let-7b-5p	1.69E-02	TarBase	Experimentally Observed	PPP1R7	3-phosphoinositide Biosynthesis 3-phosphoinositide Degradation Breast Cancer Regulation by Stathmin1 CDK5 Signaling Cardiac β-adrenergic Signaling D-myo-inositol (1,4,5,6)-Tetrakisphosphate Biosynthesis D-myo-inositol (3,4,5,6)-tetrakisphosphate Biosynthesis D-myo-inositol-5-phosphate Metabolism Dopamine Receptor Signaling Dopamine-DARPP32 Feedback in cAMP Signaling ERK/MAPK Signaling Insulin Rec…
hsa-miR-183-5p	6.57E-04	TargetScan Human	High (predicted)	GNB1	Androgen Signaling Antiproliferative Role of Somatostatin Receptor 2 Axonal Guidance Signaling Breast Cancer Regulation by Stathmin1 CCR3 Signaling in Eosinophils CCR5 Signaling in Macrophages CREB Signaling in Neurons CXCR4 Signaling Cardiac Hypertrophy Signaling Cardiac β-adrenergic Signaling Colorectal Cancer Metastasis Signaling Ephrin B Signaling Ephrin Receptor Signaling G Beta Gamma Signal…			hsa-let-7b-5p	1.69E-02	TargetScan Human	High (predicted)	PPP2R2A	AMPK Signaling Breast Cancer Regulation by Stathmin1 CDK5 Signaling CTLA4 Signaling in Cytotoxic T Lymphocytes Cardiac β-adrenergic Signaling Cell Cycle Regulation by BTG Family Proteins Ceramide Signaling Cyclins and Cell Cycle Regulation Dopamine Receptor Signaling Dopamine-DARPP32 Feedback in cAMP Signaling ERK/MAPK Signaling ILK Signaling Mitotic Roles of Polo-Like Kinase PI3K/AKT Signaling P…
hsa-miR-183-5p	6.57E-04	TargetScan Human	High (predicted)	GNG12	Actin Cytoskeleton Signaling Androgen Signaling Antiproliferative Role of Somatostatin Receptor 2 Axonal Guidance Signaling Breast Cancer Regulation by Stathmin1 CCR3 Signaling in Eosinophils CCR5 Signaling in Macrophages CREB Signaling in Neurons CXCR4 Signaling Cardiac Hypertrophy Signaling Cardiac β-adrenergic Signaling Colorectal Cancer Metastasis Signaling Ephrin B Signaling Ephrin Receptor …			hsa-let-7b-5p	1.69E-02	TargetScan Human	High (predicted)	PRKAA2	AMPK Signaling Glucocorticoid Receptor Signaling PPARα/RXRα Activation Pyridoxal 5'-phosphate Salvage Pathway Salvage Pathways of Pyrimidine Ribonucleotides Type II Diabetes Mellitus Signaling eNOS Signaling mTOR Signaling
hsa-miR-183-5p	6.57E-04	TargetScan Human	High (predicted)	GNG5	Androgen Signaling Antiproliferative Role of Somatostatin Receptor 2 Axonal Guidance Signaling Breast Cancer Regulation by Stathmin1 CCR3 Signaling in Eosinophils CCR5 Signaling in Macrophages CREB Signaling in Neurons CXCR4 Signaling Cardiac Hypertrophy Signaling Cardiac β-adrenergic Signaling Colorectal Cancer Metastasis Signaling Ephrin B Signaling Ephrin Receptor Signaling G Beta Gamma Signal…			hsa-let-7b-5p	1.69E-02	TargetScan Human	High (predicted)	PRKAB2	AMPK Signaling Glucocorticoid Receptor Signaling PPARα/RXRα Activation Type II Diabetes Mellitus Signaling eNOS Signaling mTOR Signaling
hsa-miR-183-5p	6.57E-04	TargetScan Human	High (predicted)	IRF1	IL-12 Signaling and Production in Macrophages IL-15 Production Interferon Signaling Production of Nitric Oxide and Reactive Oxygen Species in Macrophages Prolactin Signaling Retinoic acid Mediated Apoptosis Signaling Role of PKR in Interferon Induction and Antiviral Response Type I Diabetes Mellitus Signaling iNOS Signaling			hsa-let-7b-5p	1.69E-02	TarBase	Experimentally Observed	PTGS2	Cholecystokinin/Gastrin-mediated Signaling Colorectal Cancer Metastasis Signaling Corticotropin Releasing Hormone Signaling Eicosanoid Signaling Endothelin-1 Signaling Fatty Acid α-oxidation Glucocorticoid Receptor Signaling HGF Signaling IL-17 Signaling IL-8 Signaling ILK Signaling LXR/RXR Activation MIF Regulation of Innate Immunity MIF-mediated Glucocorticoid Regulation Ovarian Cancer Signalin…
hsa-miR-183-5p	6.57E-04	TargetScan Human	High (predicted)	IRS1	AMPK Signaling Cardiac Hypertrophy Signaling GDNF Family Ligand-Receptor Interactions Growth Hormone Signaling IGF-1 Signaling IL-4 Signaling IL-9 Signaling ILK Signaling Insulin Receptor Signaling Molecular Mechanisms of Cancer PI3K Signaling in B Lymphocytes PPARα/RXRα Activation Prolactin Signaling Regulation of eIF4 and p70S6K Signaling Role of JAK1 and JAK3 in γc Cytokine Signaling Role of J…			hsa-let-7b-5p	1.69E-02	TargetScan Human	High (predicted)	RAB8B	Germ Cell-Sertoli Cell Junction Signaling Sertoli Cell-Sertoli Cell Junction Signaling
hsa-miR-183-5p	6.57E-04	TargetScan Human	High (predicted)	ITGB1	Actin Cytoskeleton Signaling Actin Nucleation by ARP-WASP Complex Agranulocyte Adhesion and Diapedesis Agrin Interactions at Neuromuscular Junction Axonal Guidance Signaling CDK5 Signaling Caveolar-mediated Endocytosis Signaling Cdc42 Signaling Clathrin-mediated Endocytosis Signaling ERK/MAPK Signaling Ephrin Receptor Signaling FAK Signaling Germ Cell-Sertoli Cell Junction Signaling Granulocyte A…			hsa-let-7b-5p	1.69E-02	TargetScan Human	High (predicted)	RAG1	B Cell Development Primary Immunodeficiency Signaling
hsa-miR-183-5p	6.57E-04	TargetScan Human	High (predicted)	ITGB8	Caveolar-mediated Endocytosis Signaling Clathrin-mediated Endocytosis Signaling HER-2 Signaling in Breast Cancer ILK Signaling Integrin Signaling Macropinocytosis Signaling Paxillin Signaling Virus Entry via Endocytic Pathways			hsa-let-7b-5p	1.69E-02	TargetScan Human	High (predicted)	RALB	Gαi Signaling Integrin Signaling Molecular Mechanisms of Cancer Phospholipase C Signaling
hsa-miR-183-5p	6.57E-04	TargetScan Human	High (predicted)	KPNA4	RAN Signaling			hsa-let-7b-5p	1.69E-02	TargetScan Human	High (predicted)	RANBP2	RAN Signaling
hsa-miR-183-5p	6.57E-04	TargetScan Human	High (predicted)	LCK	CD28 Signaling in T Helper Cells CTLA4 Signaling in Cytotoxic T Lymphocytes Calcium-induced T Lymphocyte Apoptosis G Protein Signaling Mediated by Tubby IL-15 Signaling IL-2 Signaling NF-κB Activation by Viruses NF-κB Signaling Natural Killer Cell Signaling PKCθ Signaling in T Lymphocytes Phospholipase C Signaling Primary Immunodeficiency Signaling Reelin Signaling in Neurons Role of NFAT in Regu…			hsa-let-7b-5p	1.69E-02	Ingenuity Expert Findings	Experimentally Observed	Ras	14-3-3-mediated Signaling Actin Cytoskeleton Signaling Actin Nucleation by ARP-WASP Complex Acute Myeloid Leukemia Signaling Acute Phase Response Signaling Agrin Interactions at Neuromuscular Junction Angiopoietin Signaling Antiproliferative Role of Somatostatin Receptor 2 Apoptosis Signaling Axonal Guidance Signaling B Cell Receptor Signaling BMP signaling pathway Bladder Cancer Signaling Breast…
hsa-miR-183-5p	6.57E-04	TargetScan Human	High (predicted)	LRP6	Colorectal Cancer Metastasis Signaling Factors Promoting Cardiogenesis in Vertebrates Molecular Mechanisms of Cancer Role of Macrophages, Fibroblasts and Endothelial Cells in Rheumatoid Arthritis Role of Osteoblasts, Osteoclasts and Chondrocytes in Rheumatoid Arthritis Wnt/β-catenin Signaling			hsa-let-7b-5p	1.69E-02	TargetScan Human	High (predicted)	RASGRP1	G-Protein Coupled Receptor Signaling Leukocyte Extravasation Signaling Molecular Mechanisms of Cancer T Cell Receptor Signaling
hsa-miR-183-5p	6.57E-04	TargetScan Human	High (predicted)	MAML1	Notch Signaling Regulation of the Epithelial-Mesenchymal Transition Pathway			hsa-let-7b-5p	1.69E-02	TargetScan Human	High (predicted)	RB1	Antiproliferative Role of TOB in T Cell Signaling Aryl Hydrocarbon Receptor Signaling Bladder Cancer Signaling Cell Cycle Regulation by BTG Family Proteins Cell Cycle: G1/S Checkpoint Regulation Chronic Myeloid Leukemia Signaling Cyclins and Cell Cycle Regulation Estrogen-mediated S-phase Entry Glioblastoma Multiforme Signaling Glioma Signaling Hereditary Breast Cancer Signaling Melanoma Signalin…
hsa-miR-183-5p	6.57E-04	TargetScan Human	High (predicted)	MAP3K13	B Cell Receptor Signaling CD27 Signaling in Lymphocytes Cardiac Hypertrophy Signaling GNRH Signaling Germ Cell-Sertoli Cell Junction Signaling HGF Signaling NGF Signaling PKCθ Signaling in T Lymphocytes Production of Nitric Oxide and Reactive Oxygen Species in Macrophages RANK Signaling in Osteoclasts SAPK/JNK Signaling Sertoli Cell-Sertoli Cell Junction Signaling Xenobiotic Metabolism Signaling			hsa-let-7b-5p	1.69E-02	TarBase	Experimentally Observed	RHOB	Actin Nucleation by ARP-WASP Complex CXCR4 Signaling Cardiac Hypertrophy Signaling Cholecystokinin/Gastrin-mediated Signaling Colorectal Cancer Metastasis Signaling Germ Cell-Sertoli Cell Junction Signaling Glioblastoma Multiforme Signaling Glioma Invasiveness Signaling Gαq Signaling HMGB1 Signaling IL-8 Signaling ILK Signaling Integrin Signaling Molecular Mechanisms of Cancer Phospholipase C Sig…
hsa-miR-183-5p	6.57E-04	TargetScan Human	High (predicted)	MAP3K2	B Cell Receptor Signaling CD27 Signaling in Lymphocytes Cardiac Hypertrophy Signaling Caveolar-mediated Endocytosis Signaling ERK5 Signaling GNRH Signaling Gap Junction Signaling Germ Cell-Sertoli Cell Junction Signaling HGF Signaling NGF Signaling Nur77 Signaling in T Lymphocytes PKCθ Signaling in T Lymphocytes Production of Nitric Oxide and Reactive Oxygen Species in Macrophages RANK Signaling …			hsa-let-7b-5p	1.69E-02	TarBase	Experimentally Observed	RHOG	Actin Nucleation by ARP-WASP Complex CXCR4 Signaling Cardiac Hypertrophy Signaling Cholecystokinin/Gastrin-mediated Signaling Colorectal Cancer Metastasis Signaling Germ Cell-Sertoli Cell Junction Signaling Glioblastoma Multiforme Signaling Glioma Invasiveness Signaling Gαq Signaling HMGB1 Signaling IL-8 Signaling ILK Signaling Integrin Signaling Molecular Mechanisms of Cancer NGF Signaling Phosp…
hsa-miR-183-5p	6.57E-04	TargetScan Human	High (predicted)	MAP3K4	B Cell Receptor Signaling CD27 Signaling in Lymphocytes Cardiac Hypertrophy Signaling GADD45 Signaling GNRH Signaling Germ Cell-Sertoli Cell Junction Signaling HGF Signaling Hepatic Cholestasis Leukocyte Extravasation Signaling NGF Signaling PKCθ Signaling in T Lymphocytes Production of Nitric Oxide and Reactive Oxygen Species in Macrophages RANK Signaling in Osteoclasts SAPK/JNK Signaling Sertol…			hsa-let-7b-5p	1.69E-02	TargetScan Human	High (predicted)	RICTOR	ILK Signaling mTOR Signaling
hsa-miR-183-5p	6.57E-04	TargetScan Human	High (predicted)	MAP4K5	SAPK/JNK Signaling			hsa-let-7b-5p	1.69E-02	TargetScan Human	High (predicted)	RPL36A/RPL36A-HNRNPH2	EIF2 Signaling
hsa-miR-183-5p	6.57E-04	TargetScan Human	High (predicted)	MAPK8IP1	PI3K/AKT Signaling Reelin Signaling in Neurons SAPK/JNK Signaling			hsa-let-7b-5p	1.69E-02	TargetScan Human	High (predicted)	RPS6KA3	CNTF Signaling ERK5 Signaling FLT3 Signaling in Hematopoietic Progenitor Cells Growth Hormone Signaling Melanocyte Development and Pigmentation Signaling NGF Signaling Phospholipase C Signaling Role of IL-17F in Allergic Inflammatory Airway Diseases Role of Tissue Factor in Cancer UVA-Induced MAPK Signaling UVB-Induced MAPK Signaling mTOR Signaling p38 MAPK Signaling
hsa-miR-183-5p	6.57E-04	TargetScan Human	High (predicted)	MARK2	Tight Junction Signaling Wnt/β-catenin Signaling			hsa-let-7b-5p	1.69E-02	TargetScan Human	High (predicted)	SMAD2	Antiproliferative Role of TOB in T Cell Signaling Colorectal Cancer Metastasis Signaling Factors Promoting Cardiogenesis in Vertebrates Glucocorticoid Receptor Signaling Hepatic Fibrosis / Hepatic Stellate Cell Activation Human Embryonic Stem Cell Pluripotency Molecular Mechanisms of Cancer PPARα/RXRα Activation Pancreatic Adenocarcinoma Signaling RAR Activation Regulation of IL-2 Expression in A…
hsa-miR-183-5p	6.57E-04	TargetScan Human	High (predicted)	MDM4	ATM Signaling Cell Cycle: G2/M DNA Damage Checkpoint Regulation p53 Signaling			hsa-let-7b-5p	1.69E-02	TargetScan Human	High (predicted)	SMARCAD1	Transcriptional Regulatory Network in Embryonic Stem Cells
hsa-miR-183-5p	6.57E-04	TargetScan Human	High (predicted)	MED1	Aryl Hydrocarbon Receptor Signaling Estrogen Receptor Signaling Glucocorticoid Receptor Signaling PPAR Signaling PPARα/RXRα Activation RAR Activation TR/RXR Activation VDR/RXR Activation Xenobiotic Metabolism Signaling p53 Signaling			hsa-let-7b-5p	1.69E-02	TarBase,TargetScan Human,miRecords	Experimentally Observed,High (predicted)	SMC1A	ATM Signaling Mitotic Roles of Polo-Like Kinase
hsa-miR-183-5p	6.57E-04	TargetScan Human	High (predicted)	MEF2C	Calcium Signaling Cardiac Hypertrophy Signaling Cholecystokinin/Gastrin-mediated Signaling Corticotropin Releasing Hormone Signaling ERK5 Signaling Factors Promoting Cardiogenesis in Vertebrates Gα12/13 Signaling PPARα/RXRα Activation Phospholipase C Signaling Role of NFAT in Cardiac Hypertrophy Role of NFAT in Regulation of the Immune Response p38 MAPK Signaling			hsa-let-7b-5p	1.69E-02	TargetScan Human	High (predicted)	SOCS4	Acute Phase Response Signaling Growth Hormone Signaling IGF-1 Signaling JAK/Stat Signaling Prolactin Signaling Role of JAK2 in Hormone-like Cytokine Signaling Type I Diabetes Mellitus Signaling Type II Diabetes Mellitus Signaling
hsa-miR-183-5p	6.57E-04	TargetScan Human	High (predicted)	MTA1	DNA Methylation and Transcriptional Repression Signaling			hsa-let-7b-5p	1.69E-02	TargetScan Human	High (predicted)	SOCS7	Acute Phase Response Signaling Growth Hormone Signaling IGF-1 Signaling JAK/Stat Signaling Prolactin Signaling Role of JAK2 in Hormone-like Cytokine Signaling Type I Diabetes Mellitus Signaling Type II Diabetes Mellitus Signaling
hsa-miR-183-5p	6.57E-04	TargetScan Human	High (predicted)	NCK2	Actin Nucleation by ARP-WASP Complex Axonal Guidance Signaling Ephrin B Signaling Ephrin Receptor Signaling ErbB Signaling Fcγ Receptor-mediated Phagocytosis in Macrophages and Monocytes ILK Signaling Integrin Signaling Netrin Signaling PAK Signaling Paxillin Signaling			hsa-let-7b-5p	1.69E-02	TargetScan Human	High (predicted)	SOX13	Wnt/β-catenin Signaling
hsa-miR-183-5p	6.57E-04	TargetScan Human	High (predicted)	NRG1	Agrin Interactions at Neuromuscular Junction Cell Cycle: G1/S Checkpoint Regulation ErbB Signaling ErbB2-ErbB3 Signaling ErbB4 Signaling HER-2 Signaling in Breast Cancer Neuregulin Signaling			hsa-let-7b-5p	1.69E-02	TargetScan Human	High (predicted)	SOX6	Wnt/β-catenin Signaling
hsa-miR-183-5p	6.57E-04	TargetScan Human	High (predicted)	NRP2	Axonal Guidance Signaling RhoA Signaling VEGF Family Ligand-Receptor Interactions			hsa-let-7b-5p	1.69E-02	TargetScan Human	High (predicted)	TAB2	IL-1 Signaling Molecular Mechanisms of Cancer NF-κB Signaling RANK Signaling in Osteoclasts Role of Osteoblasts, Osteoclasts and Chondrocytes in Rheumatoid Arthritis Role of PKR in Interferon Induction and Antiviral Response Toll-like Receptor Signaling p38 MAPK Signaling
hsa-miR-183-5p	6.57E-04	TargetScan Human	High (predicted)	NTRK2	Axonal Guidance Signaling CDK5 Signaling Human Embryonic Stem Cell Pluripotency NF-κB Signaling Neuropathic Pain Signaling In Dorsal Horn Neurons Neurotrophin/TRK Signaling PTEN Signaling Thyroid Cancer Signaling			hsa-let-7b-5p	1.69E-02	TargetScan Human,miRecords	Experimentally Observed,High (predicted)	TGFBR1	Antiproliferative Role of TOB in T Cell Signaling Cardiac Hypertrophy Signaling Chronic Myeloid Leukemia Signaling Colorectal Cancer Metastasis Signaling Epithelial Adherens Junction Signaling Factors Promoting Cardiogenesis in Vertebrates Germ Cell-Sertoli Cell Junction Signaling Glucocorticoid Receptor Signaling Hepatic Fibrosis / Hepatic Stellate Cell Activation Human Embryonic Stem Cell Pluri…
hsa-miR-183-5p	6.57E-04	TargetScan Human	High (predicted)	PIM1	Acute Myeloid Leukemia Signaling GM-CSF Signaling Pyridoxal 5'-phosphate Salvage Pathway Salvage Pathways of Pyrimidine Ribonucleotides			hsa-let-7b-5p	1.69E-02	TargetScan Human	High (predicted)	TGFBR3	Epithelial Adherens Junction Signaling Factors Promoting Cardiogenesis in Vertebrates NF-κB Signaling PPARα/RXRα Activation PTEN Signaling Sertoli Cell-Sertoli Cell Junction Signaling Wnt/β-catenin Signaling
hsa-miR-183-5p	6.57E-04	TargetScan Human	High (predicted)	PLCB4	14-3-3-mediated Signaling Aldosterone Signaling in Epithelial Cells Antioxidant Action of Vitamin C Axonal Guidance Signaling Breast Cancer Regulation by Stathmin1 CCR3 Signaling in Eosinophils CREB Signaling in Neurons CXCR4 Signaling Cardiac Hypertrophy Signaling Cellular Effects of Sildenafil (Viagra) Chemokine Signaling Cholecystokinin/Gastrin-mediated Signaling D-myo-inositol (1,4,5)-Trispho…			hsa-let-7b-5p	1.69E-02	TarBase,TargetScan Human	Experimentally Observed,High (predicted)	THBS1	Bladder Cancer Signaling Inhibition of Angiogenesis by TSP1 p53 Signaling
hsa-miR-183-5p	6.57E-04	TargetScan Human	High (predicted)	PPP2CA	AMPK Signaling Breast Cancer Regulation by Stathmin1 CDK5 Signaling CTLA4 Signaling in Cytotoxic T Lymphocytes Cardiac β-adrenergic Signaling Cell Cycle Regulation by BTG Family Proteins Ceramide Signaling Cyclins and Cell Cycle Regulation Dopamine Receptor Signaling Dopamine-DARPP32 Feedback in cAMP Signaling ERK/MAPK Signaling ILK Signaling Mitotic Roles of Polo-Like Kinase PI3K/AKT Signaling P…			hsa-let-7b-5p	1.69E-02	miRecords	Experimentally Observed	TLR4	Altered T Cell and B Cell Signaling in Rheumatoid Arthritis Colorectal Cancer Metastasis Signaling Communication between Innate and Adaptive Immune Cells Crosstalk between Dendritic Cells and Natural Killer Cells Dendritic Cell Maturation HMGB1 Signaling Hepatic Cholestasis Hepatic Fibrosis / Hepatic Stellate Cell Activation IL-12 Signaling and Production in Macrophages LPS-stimulated MAPK Signal…
hsa-miR-183-5p	6.57E-04	TargetScan Human	High (predicted)	PPP2CB	AMPK Signaling Breast Cancer Regulation by Stathmin1 CDK5 Signaling CTLA4 Signaling in Cytotoxic T Lymphocytes Cardiac β-adrenergic Signaling Cell Cycle Regulation by BTG Family Proteins Ceramide Signaling Cyclins and Cell Cycle Regulation Dopamine Receptor Signaling Dopamine-DARPP32 Feedback in cAMP Signaling ERK/MAPK Signaling ILK Signaling Mitotic Roles of Polo-Like Kinase PI3K/AKT Signaling P…			hsa-let-7b-5p	1.69E-02	TargetScan Human	High (predicted)	TNFAIP3	CD40 Signaling NF-κB Signaling TNFR1 Signaling TNFR2 Signaling Toll-like Receptor Signaling
hsa-miR-183-5p	6.57E-04	TargetScan Human	High (predicted)	PPP2R2A	AMPK Signaling Breast Cancer Regulation by Stathmin1 CDK5 Signaling CTLA4 Signaling in Cytotoxic T Lymphocytes Cardiac β-adrenergic Signaling Cell Cycle Regulation by BTG Family Proteins Ceramide Signaling Cyclins and Cell Cycle Regulation Dopamine Receptor Signaling Dopamine-DARPP32 Feedback in cAMP Signaling ERK/MAPK Signaling ILK Signaling Mitotic Roles of Polo-Like Kinase PI3K/AKT Signaling P…			hsa-let-7b-5p	1.69E-02	TargetScan Human	High (predicted)	TNFRSF1B	Acute Phase Response Signaling Apoptosis Signaling Ceramide Signaling Crosstalk between Dendritic Cells and Natural Killer Cells Death Receptor Signaling Dendritic Cell Maturation Granulocyte Adhesion and Diapedesis HMGB1 Signaling Hepatic Cholestasis Hepatic Fibrosis / Hepatic Stellate Cell Activation IL-6 Signaling Induction of Apoptosis by HIV1 LPS/IL-1 Mediated Inhibition of RXR Function LXR/…
hsa-miR-183-5p	6.57E-04	TargetScan Human	High (predicted)	PPP2R5C	AMPK Signaling Breast Cancer Regulation by Stathmin1 CDK5 Signaling CTLA4 Signaling in Cytotoxic T Lymphocytes Cardiac β-adrenergic Signaling Cell Cycle Regulation by BTG Family Proteins Ceramide Signaling Cyclins and Cell Cycle Regulation Dopamine Receptor Signaling Dopamine-DARPP32 Feedback in cAMP Signaling ERK/MAPK Signaling ILK Signaling Mitotic Roles of Polo-Like Kinase PI3K/AKT Signaling P…			hsa-let-7b-5p	1.69E-02	TargetScan Human	High (predicted),Moderate (predicted)	TNFSF10	Crosstalk between Dendritic Cells and Natural Killer Cells Death Receptor Signaling Retinoic acid Mediated Apoptosis Signaling Tec Kinase Signaling
hsa-miR-183-5p	6.57E-04	TargetScan Human	High (predicted)	PRKACB	AMPK Signaling Amyloid Processing Androgen Signaling Axonal Guidance Signaling BMP signaling pathway Breast Cancer Regulation by Stathmin1 CDK5 Signaling CREB Signaling in Neurons Calcium Signaling Cardiac Hypertrophy Signaling Cardiac β-adrenergic Signaling Cellular Effects of Sildenafil (Viagra) Colorectal Cancer Metastasis Signaling Corticotropin Releasing Hormone Signaling Dopamine Receptor S…			hsa-let-7b-5p	1.69E-02	TargetScan Human	High (predicted)	TP53	ATM Signaling Amyotrophic Lateral Sclerosis Signaling Apoptosis Signaling Aryl Hydrocarbon Receptor Signaling Basal Cell Carcinoma Signaling Bladder Cancer Signaling Breast Cancer Regulation by Stathmin1 Cell Cycle: G1/S Checkpoint Regulation Cell Cycle: G2/M DNA Damage Checkpoint Regulation Chronic Myeloid Leukemia Signaling Colorectal Cancer Metastasis Signaling Cyclins and Cell Cycle Regulatio…
hsa-miR-183-5p	6.57E-04	TargetScan Human	High (predicted)	PRKCA	14-3-3-mediated Signaling Aldosterone Signaling in Epithelial Cells Androgen Signaling Apoptosis Signaling Axonal Guidance Signaling Breast Cancer Regulation by Stathmin1 CCR3 Signaling in Eosinophils CCR5 Signaling in Macrophages CREB Signaling in Neurons CXCR4 Signaling Calcium-induced T Lymphocyte Apoptosis Caveolar-mediated Endocytosis Signaling Chemokine Signaling Cholecystokinin/Gastrin-med…			hsa-let-7b-5p	1.69E-02	TargetScan Human	High (predicted)	TPP1	Telomerase Signaling
hsa-miR-183-5p	6.57E-04	TargetScan Human	High (predicted)	PRKCI	14-3-3-mediated Signaling Aldosterone Signaling in Epithelial Cells Androgen Signaling Axonal Guidance Signaling Breast Cancer Regulation by Stathmin1 CCR3 Signaling in Eosinophils CCR5 Signaling in Macrophages CREB Signaling in Neurons CXCR4 Signaling Calcium-induced T Lymphocyte Apoptosis Cdc42 Signaling Cholecystokinin/Gastrin-mediated Signaling Corticotropin Releasing Hormone Signaling Dopami…			hsa-let-7b-5p	1.69E-02	TargetScan Human	High (predicted)	TSC1	14-3-3-mediated Signaling AMPK Signaling Glioblastoma Multiforme Signaling HER-2 Signaling in Breast Cancer Insulin Receptor Signaling PI3K/AKT Signaling mTOR Signaling
hsa-miR-183-5p	6.57E-04	TargetScan Human	High (predicted)	PSEN2	Amyloid Processing ErbB4 Signaling Mitochondrial Dysfunction Molecular Mechanisms of Cancer Notch Signaling Regulation of the Epithelial-Mesenchymal Transition Pathway			hsa-let-7b-5p	1.69E-02	TargetScan Human	High (predicted)	TSPAN2	Integrin Signaling
hsa-miR-183-5p	6.57E-04	TargetScan Human	High (predicted)	PTCH1	Axonal Guidance Signaling Basal Cell Carcinoma Signaling Corticotropin Releasing Hormone Signaling Molecular Mechanisms of Cancer Protein Kinase A Signaling Sonic Hedgehog Signaling			hsa-let-7b-5p	1.69E-02	TargetScan Human	High (predicted)	UBE2G2	Hypoxia Signaling in the Cardiovascular System Protein Ubiquitination Pathway
hsa-miR-183-5p	6.57E-04	TargetScan Human	High (predicted)	RAB8B	Germ Cell-Sertoli Cell Junction Signaling Sertoli Cell-Sertoli Cell Junction Signaling			hsa-let-7b-5p	1.69E-02	miRecords	Experimentally Observed	VIM	14-3-3-mediated Signaling ILK Signaling Signaling by Rho Family GTPases
hsa-miR-183-5p	6.57E-04	TargetScan Human	High (predicted)	RAD50	ATM Signaling DNA Double-Strand Break Repair by Homologous Recombination DNA Double-Strand Break Repair by Non-Homologous End Joining Hereditary Breast Cancer Signaling Role of BRCA1 in DNA Damage Response Role of CHK Proteins in Cell Cycle Checkpoint Control Telomere Extension by Telomerase			hsa-let-7b-5p	1.69E-02	TargetScan Human	High (predicted)	WASL	Actin Cytoskeleton Signaling Actin Nucleation by ARP-WASP Complex Axonal Guidance Signaling Cdc42 Signaling Clathrin-mediated Endocytosis Signaling Ephrin Receptor Signaling Epithelial Adherens Junction Signaling Germ Cell-Sertoli Cell Junction Signaling Integrin Signaling Leukocyte Extravasation Signaling PAK Signaling Regulation of Actin-based Motility by Rho RhoGDI Signaling Signaling by Rho F…
hsa-miR-183-5p	6.57E-04	TargetScan Human	High (predicted)	RALA	Cdc42 Signaling Gαi Signaling Integrin Signaling Molecular Mechanisms of Cancer Pancreatic Adenocarcinoma Signaling Phospholipase C Signaling Remodeling of Epithelial Adherens Junctions			hsa-let-7b-5p	1.69E-02	TargetScan Human,miRecords	Experimentally Observed,High (predicted)	WNT1	Axonal Guidance Signaling Basal Cell Carcinoma Signaling Colorectal Cancer Metastasis Signaling Glioblastoma Multiforme Signaling Human Embryonic Stem Cell Pluripotency Molecular Mechanisms of Cancer Ovarian Cancer Signaling Regulation of the Epithelial-Mesenchymal Transition Pathway Role of Macrophages, Fibroblasts and Endothelial Cells in Rheumatoid Arthritis Role of NANOG in Mammalian Embryoni…
hsa-miR-183-5p	6.57E-04	TargetScan Human	High (predicted)	RHOB	Actin Nucleation by ARP-WASP Complex CXCR4 Signaling Cardiac Hypertrophy Signaling Cholecystokinin/Gastrin-mediated Signaling Colorectal Cancer Metastasis Signaling Germ Cell-Sertoli Cell Junction Signaling Glioblastoma Multiforme Signaling Glioma Invasiveness Signaling Gαq Signaling HMGB1 Signaling IL-8 Signaling ILK Signaling Integrin Signaling Molecular Mechanisms of Cancer Phospholipase C Sig…			hsa-miR-1287	4.34E-02	TargetScan Human	High (predicted)	ERBB3	Agrin Interactions at Neuromuscular Junction ErbB Signaling ErbB2-ErbB3 Signaling HER-2 Signaling in Breast Cancer Neuregulin Signaling
hsa-miR-183-5p	6.57E-04	TargetScan Human	High (predicted)	RPS6KA3	CNTF Signaling ERK5 Signaling FLT3 Signaling in Hematopoietic Progenitor Cells Growth Hormone Signaling Melanocyte Development and Pigmentation Signaling NGF Signaling Phospholipase C Signaling Role of IL-17F in Allergic Inflammatory Airway Diseases Role of Tissue Factor in Cancer UVA-Induced MAPK Signaling UVB-Induced MAPK Signaling mTOR Signaling p38 MAPK Signaling			hsa-miR-1287	4.34E-02	TargetScan Human	High (predicted)	GRIA4	Amyotrophic Lateral Sclerosis Signaling CREB Signaling in Neurons Calcium Signaling Glutamate Receptor Signaling Neuropathic Pain Signaling In Dorsal Horn Neurons Synaptic Long Term Depression Synaptic Long Term Potentiation
hsa-miR-183-5p	6.57E-04	TargetScan Human	High (predicted)	SAFB	Tight Junction Signaling			hsa-miR-1287	4.34E-02	TargetScan Human	High (predicted)	HTR2B	G-Protein Coupled Receptor Signaling Gap Junction Signaling Gαq Signaling Serotonin Receptor Signaling
hsa-miR-183-5p	6.57E-04	TargetScan Human	High (predicted)	SIN3A	Bladder Cancer Signaling Cell Cycle: G1/S Checkpoint Regulation Chronic Myeloid Leukemia Signaling Cyclins and Cell Cycle Regulation DNA Methylation and Transcriptional Repression Signaling Glioma Signaling Huntington's Disease Signaling Molecular Mechanisms of Cancer Non-Small Cell Lung Cancer Signaling Nur77 Signaling in T Lymphocytes Ovarian Cancer Signaling Pancreatic Adenocarcinoma Signaling…			hsa-miR-1287	4.34E-02	TargetScan Human	High (predicted)	LAMTOR3	ERK/MAPK Signaling G-Protein Coupled Receptor Signaling Molecular Mechanisms of Cancer cAMP-mediated signaling
hsa-miR-183-5p	6.57E-04	TargetScan Human	High (predicted)	SMAD4	Antiproliferative Role of TOB in T Cell Signaling BMP signaling pathway Cardiomyocyte Differentiation via BMP Receptors Cell Cycle: G1/S Checkpoint Regulation Chronic Myeloid Leukemia Signaling Colorectal Cancer Metastasis Signaling Factors Promoting Cardiogenesis in Vertebrates Glucocorticoid Receptor Signaling Hepatic Fibrosis / Hepatic Stellate Cell Activation Human Embryonic Stem Cell Pluripo…			hsa-miR-1287	4.34E-02	TargetScan Human	High (predicted),Moderate (predicted)	PPM1A	AMPK Signaling
hsa-miR-183-5p	6.57E-04	TargetScan Human	High (predicted)	SMPD3	Ceramide Signaling NGF Signaling Sphingomyelin Metabolism Sphingosine-1-phosphate Signaling Type II Diabetes Mellitus Signaling UVA-Induced MAPK Signaling UVC-Induced MAPK Signaling			hsa-miR-1287	4.34E-02	TargetScan Human	High (predicted)	RBL2	Cell Cycle: G1/S Checkpoint Regulation Chronic Myeloid Leukemia Signaling Glioma Signaling Role of BRCA1 in DNA Damage Response
hsa-miR-183-5p	6.57E-04	TargetScan Human	High (predicted)	SOCS6	Acute Phase Response Signaling Growth Hormone Signaling IGF-1 Signaling JAK/Stat Signaling Prolactin Signaling Role of JAK2 in Hormone-like Cytokine Signaling Type I Diabetes Mellitus Signaling Type II Diabetes Mellitus Signaling			hsa-miR-1287	4.34E-02	TargetScan Human	High (predicted)	RPS20	EIF2 Signaling Regulation of eIF4 and p70S6K Signaling mTOR Signaling
hsa-miR-183-5p	6.57E-04	TargetScan Human	High (predicted)	SPTBN1	Sertoli Cell-Sertoli Cell Junction Signaling			hsa-miR-1287	4.34E-02	TargetScan Human	High (predicted)	TIPARP	Retinoic acid Mediated Apoptosis Signaling UVA-Induced MAPK Signaling
hsa-miR-183-5p	6.57E-04	TargetScan Human	High (predicted)	TCF12	PEDF Signaling			hsa-miR-1287	4.34E-02	TargetScan Human	High (predicted)	UBE2L6	Hypoxia Signaling in the Cardiovascular System Protein Ubiquitination Pathway
hsa-miR-183-5p	6.57E-04	TargetScan Human	High (predicted)	TCF4	Acute Myeloid Leukemia Signaling Acute Phase Response Signaling Basal Cell Carcinoma Signaling Colorectal Cancer Metastasis Signaling Epithelial Adherens Junction Signaling Factors Promoting Cardiogenesis in Vertebrates Human Embryonic Stem Cell Pluripotency Molecular Mechanisms of Cancer Mouse Embryonic Stem Cell Pluripotency Ovarian Cancer Signaling PEDF Signaling Polyamine Regulation in Colon …			hsa-miR-4443	1.69E-02	TargetScan Human	High (predicted)	AGT	Acute Phase Response Signaling Glucocorticoid Receptor Signaling Hepatic Fibrosis / Hepatic Stellate Cell Activation LXR/RXR Activation Neuroprotective Role of THOP1 in Alzheimer's Disease Renin-Angiotensin Signaling p70S6K Signaling
hsa-miR-183-5p	6.57E-04	TargetScan Human	High (predicted)	TCF7L2	Acute Myeloid Leukemia Signaling Basal Cell Carcinoma Signaling Colorectal Cancer Metastasis Signaling Epithelial Adherens Junction Signaling Factors Promoting Cardiogenesis in Vertebrates Human Embryonic Stem Cell Pluripotency Mouse Embryonic Stem Cell Pluripotency Ovarian Cancer Signaling Protein Kinase A Signaling Regulation of the Epithelial-Mesenchymal Transition Pathway Role of Macrophages,…			hsa-miR-4443	1.69E-02	TargetScan Human	High (predicted)	CAMK1G	Breast Cancer Regulation by Stathmin1 Calcium Signaling Chemokine Signaling Glioma Signaling Neuropathic Pain Signaling In Dorsal Horn Neurons Role of NFAT in Cardiac Hypertrophy Thrombin Signaling Xenobiotic Metabolism Signaling cAMP-mediated signaling
hsa-miR-183-5p	6.57E-04	TargetScan Human	High (predicted)	TMSB10/TMSB4X	Actin Cytoskeleton Signaling ILK Signaling			hsa-miR-4443	1.69E-02	TargetScan Human	High (predicted)	CDH5	Agranulocyte Adhesion and Diapedesis Granulocyte Adhesion and Diapedesis Gα12/13 Signaling Leukocyte Extravasation Signaling RhoGDI Signaling Signaling by Rho Family GTPases Wnt/β-catenin Signaling
hsa-miR-183-5p	6.57E-04	TargetScan Human	High (predicted)	TMSB4Y	Actin Cytoskeleton Signaling ILK Signaling			hsa-miR-4443	1.69E-02	TargetScan Human	High (predicted)	CLDN18	Agranulocyte Adhesion and Diapedesis Granulocyte Adhesion and Diapedesis Leukocyte Extravasation Signaling Sertoli Cell-Sertoli Cell Junction Signaling Tight Junction Signaling
hsa-miR-183-5p	6.57E-04	TargetScan Human	High (predicted)	TSC1	14-3-3-mediated Signaling AMPK Signaling Glioblastoma Multiforme Signaling HER-2 Signaling in Breast Cancer Insulin Receptor Signaling PI3K/AKT Signaling mTOR Signaling			hsa-miR-4443	1.69E-02	TargetScan Human	High (predicted)	CREB5	ATM Signaling B Cell Receptor Signaling CREB Signaling in Neurons Calcium Signaling Circadian Rhythm Signaling Corticotropin Releasing Hormone Signaling Dendritic Cell Maturation Dopamine-DARPP32 Feedback in cAMP Signaling ERK/MAPK Signaling ERK5 Signaling Ephrin Receptor Signaling Estrogen-Dependent Breast Cancer Signaling FGF Signaling FLT3 Signaling in Hematopoietic Progenitor Cells G-Protein …
hsa-miR-183-5p	6.57E-04	TargetScan Human	High (predicted)	UBE2H	Hypoxia Signaling in the Cardiovascular System Protein Ubiquitination Pathway			hsa-miR-4443	1.69E-02	TargetScan Human	High (predicted)	DLL4	Notch Signaling
hsa-miR-183-5p	6.57E-04	TargetScan Human	High (predicted)	ZEB1	PEDF Signaling Regulation of the Epithelial-Mesenchymal Transition Pathway			hsa-miR-4443	1.69E-02	TargetScan Human	High (predicted)	EIF2B3	Cardiac Hypertrophy Signaling EIF2 Signaling Insulin Receptor Signaling Regulation of eIF4 and p70S6K Signaling VEGF Signaling
hsa-miR-183-5p	6.57E-04	TargetScan Human	High (predicted)	ZIC3	Human Embryonic Stem Cell Pluripotency Transcriptional Regulatory Network in Embryonic Stem Cells			hsa-miR-4443	1.69E-02	TargetScan Human	High (predicted)	EIF4G3	EIF2 Signaling Regulation of eIF4 and p70S6K Signaling mTOR Signaling
hsa-miR-21-5p	3.85E-04	miRecords	Experimentally Observed	ACTA2	Actin Cytoskeleton Signaling Agranulocyte Adhesion and Diapedesis Agrin Interactions at Neuromuscular Junction Calcium Signaling Caveolar-mediated Endocytosis Signaling Cellular Effects of Sildenafil (Viagra) Clathrin-mediated Endocytosis Signaling Crosstalk between Dendritic Cells and Natural Killer Cells Epithelial Adherens Junction Signaling FAK Signaling Fcγ Receptor-mediated Phagocytosis in …			hsa-miR-4443	1.69E-02	TargetScan Human	High (predicted)	F2RL2	Gα12/13 Signaling Thrombin Signaling Tight Junction Signaling p70S6K Signaling
hsa-miR-21-5p	3.85E-04	TargetScan Human	High (predicted)	ACVR1C	Epithelial Adherens Junction Signaling Factors Promoting Cardiogenesis in Vertebrates PPARα/RXRα Activation TGF-β Signaling Wnt/β-catenin Signaling			hsa-miR-4443	1.69E-02	TargetScan Human	High (predicted),Moderate (predicted)	FAS	Allograft Rejection Signaling Altered T Cell and B Cell Signaling in Rheumatoid Arthritis Apoptosis Signaling Aryl Hydrocarbon Receptor Signaling Autoimmune Thyroid Disease Signaling CCR5 Signaling in Macrophages Crosstalk between Dendritic Cells and Natural Killer Cells Cytotoxic T Lymphocyte-mediated Apoptosis of Target Cells Death Receptor Signaling Graft-versus-Host Disease Signaling Hepatic …
hsa-miR-21-5p	3.85E-04	TargetScan Human	High (predicted)	ACVR2A	Epithelial Adherens Junction Signaling Factors Promoting Cardiogenesis in Vertebrates PPARα/RXRα Activation Pyridoxal 5'-phosphate Salvage Pathway Salvage Pathways of Pyrimidine Ribonucleotides TGF-β Signaling Wnt/β-catenin Signaling			hsa-miR-4443	1.69E-02	TargetScan Human	High (predicted)	ITGA2B	Caveolar-mediated Endocytosis Signaling Integrin Signaling P2Y Purigenic Receptor Signaling Pathway Paxillin Signaling
hsa-miR-21-5p	3.85E-04	TargetScan Human	High (predicted)	AGO4	EIF2 Signaling Regulation of eIF4 and p70S6K Signaling			hsa-miR-4443	1.69E-02	TargetScan Human	High (predicted)	LRP6	Colorectal Cancer Metastasis Signaling Factors Promoting Cardiogenesis in Vertebrates Molecular Mechanisms of Cancer Role of Macrophages, Fibroblasts and Endothelial Cells in Rheumatoid Arthritis Role of Osteoblasts, Osteoclasts and Chondrocytes in Rheumatoid Arthritis Wnt/β-catenin Signaling
hsa-miR-21-5p	3.85E-04	TargetScan Human	High (predicted)	ALDH1A1	Aryl Hydrocarbon Receptor Signaling Dopamine Degradation Ethanol Degradation II Ethanol Degradation IV Fatty Acid α-oxidation Histamine Degradation LPS/IL-1 Mediated Inhibition of RXR Function Noradrenaline and Adrenaline Degradation Oxidative Ethanol Degradation III PXR/RXR Activation Putrescine Degradation III RAR Activation Retinoate Biosynthesis I Serotonin Degradation Tryptophan Degradation …			hsa-miR-4443	1.69E-02	TargetScan Human	High (predicted)	MITF	Melanocyte Development and Pigmentation Signaling Melanoma Signaling RANK Signaling in Osteoclasts
hsa-miR-21-5p	3.85E-04	miRecords	Experimentally Observed	APAF1	Amyotrophic Lateral Sclerosis Signaling Apoptosis Signaling Aryl Hydrocarbon Receptor Signaling CD27 Signaling in Lymphocytes Cytotoxic T Lymphocyte-mediated Apoptosis of Target Cells Death Receptor Signaling Docosahexaenoic Acid (DHA) Signaling Granzyme B Signaling Huntington's Disease Signaling Induction of Apoptosis by HIV1 Lymphotoxin β Receptor Signaling Molecular Mechanisms of Cancer Myc Me…			hsa-miR-4443	1.69E-02	TargetScan Human	High (predicted)	NTRK3	Axonal Guidance Signaling Human Embryonic Stem Cell Pluripotency NF-κB Signaling Neurotrophin/TRK Signaling PTEN Signaling Thyroid Cancer Signaling
hsa-miR-21-5p	3.85E-04	TargetScan Human	High (predicted)	ARHGEF12	Actin Cytoskeleton Signaling Axonal Guidance Signaling Breast Cancer Regulation by Stathmin1 Molecular Mechanisms of Cancer Phospholipase C Signaling Reelin Signaling in Neurons RhoA Signaling RhoGDI Signaling Semaphorin Signaling in Neurons Signaling by Rho Family GTPases Thrombin Signaling			hsa-miR-4443	1.69E-02	TargetScan Human	High (predicted)	PLCL1	14-3-3-mediated Signaling Aldosterone Signaling in Epithelial Cells Antioxidant Action of Vitamin C Axonal Guidance Signaling CREB Signaling in Neurons Cardiac Hypertrophy Signaling Cellular Effects of Sildenafil (Viagra) Dendritic Cell Maturation Dopamine-DARPP32 Feedback in cAMP Signaling Endothelin-1 Signaling Gap Junction Signaling Glioblastoma Multiforme Signaling Leptin Signaling in Obesity…
hsa-miR-21-5p	3.85E-04	TargetScan Human	High (predicted)	BCL2	Amyotrophic Lateral Sclerosis Signaling Apoptosis Signaling Ceramide Signaling Cytotoxic T Lymphocyte-mediated Apoptosis of Target Cells Death Receptor Signaling Docosahexaenoic Acid (DHA) Signaling Glucocorticoid Receptor Signaling Hepatic Fibrosis / Hepatic Stellate Cell Activation IL-15 Signaling IL-8 Signaling Induction of Apoptosis by HIV1 Interferon Signaling Melanocyte Development and Pigm…			hsa-miR-4443	1.69E-02	TargetScan Human	High (predicted)	PRKAA2	AMPK Signaling Glucocorticoid Receptor Signaling PPARα/RXRα Activation Pyridoxal 5'-phosphate Salvage Pathway Salvage Pathways of Pyrimidine Ribonucleotides Type II Diabetes Mellitus Signaling eNOS Signaling mTOR Signaling
hsa-miR-21-5p	3.85E-04	TargetScan Human	High (predicted)	BMP3	Axonal Guidance Signaling BMP signaling pathway Basal Cell Carcinoma Signaling Factors Promoting Cardiogenesis in Vertebrates Human Embryonic Stem Cell Pluripotency Molecular Mechanisms of Cancer Role of NANOG in Mammalian Embryonic Stem Cell Pluripotency Role of Osteoblasts, Osteoclasts and Chondrocytes in Rheumatoid Arthritis			hsa-miR-4443	1.69E-02	TargetScan Human	High (predicted)	RARB	Aryl Hydrocarbon Receptor Signaling Non-Small Cell Lung Cancer Signaling RAR Activation Retinoic acid Mediated Apoptosis Signaling Small Cell Lung Cancer Signaling Wnt/β-catenin Signaling
hsa-miR-21-5p	3.85E-04	TargetScan Human,miRecords	Experimentally Observed,High (predicted)	BMPR2	BMP signaling pathway Cardiomyocyte Differentiation via BMP Receptors Epithelial Adherens Junction Signaling Factors Promoting Cardiogenesis in Vertebrates Human Embryonic Stem Cell Pluripotency Molecular Mechanisms of Cancer Mouse Embryonic Stem Cell Pluripotency NF-κB Signaling PPARα/RXRα Activation PTEN Signaling Role of NANOG in Mammalian Embryonic Stem Cell Pluripotency Role of Osteoblasts, …			hsa-miR-4443	1.69E-02	TargetScan Human	High (predicted)	SMO	Axonal Guidance Signaling Basal Cell Carcinoma Signaling Colorectal Cancer Metastasis Signaling Corticotropin Releasing Hormone Signaling Factors Promoting Cardiogenesis in Vertebrates Glioblastoma Multiforme Signaling Human Embryonic Stem Cell Pluripotency Molecular Mechanisms of Cancer Mouse Embryonic Stem Cell Pluripotency Ovarian Cancer Signaling Protein Kinase A Signaling Regulation of the E…
hsa-miR-21-5p	3.85E-04	TargetScan Human,miRecords	Experimentally Observed,High (predicted)	BTG2	Cell Cycle Regulation by BTG Family Proteins			hsa-miR-4443	1.69E-02	TargetScan Human	High (predicted)	STK36	Axonal Guidance Signaling Basal Cell Carcinoma Signaling Molecular Mechanisms of Cancer Sonic Hedgehog Signaling
hsa-miR-21-5p	3.85E-04	TargetScan Human	High (predicted)	BTK	B Cell Receptor Signaling Fc Epsilon RI Signaling FcγRIIB Signaling in B Lymphocytes G Beta Gamma Signaling Gα12/13 Signaling Gαq Signaling Leukocyte Extravasation Signaling PI3K Signaling in B Lymphocytes Phospholipase C Signaling Primary Immunodeficiency Signaling Role of NFAT in Regulation of the Immune Response T Cell Receptor Signaling Tec Kinase Signaling p70S6K Signaling			hsa-miR-4443	1.69E-02	TargetScan Human	High (predicted)	THBS1	Bladder Cancer Signaling Inhibition of Angiogenesis by TSP1 p53 Signaling
hsa-miR-21-5p	3.85E-04	TargetScan Human,miRecords	Experimentally Observed,High (predicted)	CDC25A	3-phosphoinositide Biosynthesis 3-phosphoinositide Degradation ATM Signaling Cell Cycle: G1/S Checkpoint Regulation Cyclins and Cell Cycle Regulation D-myo-inositol (1,4,5,6)-Tetrakisphosphate Biosynthesis D-myo-inositol (3,4,5,6)-tetrakisphosphate Biosynthesis D-myo-inositol-5-phosphate Metabolism Estrogen-mediated S-phase Entry Mitotic Roles of Polo-Like Kinase Molecular Mechanisms of Cancer Pr…			hsa-miR-4443	1.69E-02	TargetScan Human	High (predicted)	TNS1	FAK Signaling
hsa-miR-21-5p	3.85E-04	TargetScan Human,miRecords	Experimentally Observed,High (predicted)	CDK6	Aryl Hydrocarbon Receptor Signaling Cell Cycle Control of Chromosomal Replication Cell Cycle: G1/S Checkpoint Regulation Chronic Myeloid Leukemia Signaling Cyclins and Cell Cycle Regulation Glioblastoma Multiforme Signaling Glioma Signaling HER-2 Signaling in Breast Cancer Hereditary Breast Cancer Signaling Molecular Mechanisms of Cancer Non-Small Cell Lung Cancer Signaling Pyridoxal 5'-phosphate…			hsa-miR-4443	1.69E-02	TargetScan Human	High (predicted)	TRAF4	Lymphotoxin β Receptor Signaling NGF Signaling Role of Macrophages, Fibroblasts and Endothelial Cells in Rheumatoid Arthritis Small Cell Lung Cancer Signaling Toll-like Receptor Signaling
hsa-miR-21-5p	3.85E-04	miRecords	Experimentally Observed	CDKN1A	ATM Signaling Antiproliferative Role of Somatostatin Receptor 2 Aryl Hydrocarbon Receptor Signaling Bladder Cancer Signaling Breast Cancer Regulation by Stathmin1 Cell Cycle: G1/S Checkpoint Regulation Cell Cycle: G2/M DNA Damage Checkpoint Regulation Chronic Myeloid Leukemia Signaling Cyclins and Cell Cycle Regulation Estrogen-mediated S-phase Entry GADD45 Signaling Glioblastoma Multiforme Signa…			hsa-miR-4443	1.69E-02	TargetScan Human	High (predicted)	TRPC5	Breast Cancer Regulation by Stathmin1 Calcium Signaling
hsa-miR-21-5p	3.85E-04	TargetScan Human,miRecords	Experimentally Observed,Moderate (predicted)	CFL2	Actin Cytoskeleton Signaling Axonal Guidance Signaling CCR3 Signaling in Eosinophils Cdc42 Signaling Ephrin A Signaling Ephrin B Signaling Ephrin Receptor Signaling ILK Signaling PAK Signaling Rac Signaling RhoA Signaling RhoGDI Signaling Role of Tissue Factor in Cancer Semaphorin Signaling in Neurons Signaling by Rho Family GTPases			hsa-miR-4443	1.69E-02	TargetScan Human	High (predicted)	TSPAN6	Integrin Signaling
hsa-miR-21-5p	3.85E-04	TargetScan Human	High (predicted)	CNTFR	CNTF Signaling			hsa-miR-551b-3p	2.42E-02	TargetScan Human	High (predicted)	CASP2	Apoptosis Signaling Death Receptor Signaling Endothelin-1 Signaling Huntington's Disease Signaling Sphingosine-1-phosphate Signaling TNFR1 Signaling
hsa-miR-21-5p	3.85E-04	TargetScan Human	High (predicted)	CREB5	ATM Signaling B Cell Receptor Signaling CREB Signaling in Neurons Calcium Signaling Circadian Rhythm Signaling Corticotropin Releasing Hormone Signaling Dendritic Cell Maturation Dopamine-DARPP32 Feedback in cAMP Signaling ERK/MAPK Signaling ERK5 Signaling Ephrin Receptor Signaling Estrogen-Dependent Breast Cancer Signaling FGF Signaling FLT3 Signaling in Hematopoietic Progenitor Cells G-Protein …			hsa-miR-551b-3p	2.42E-02	TargetScan Human	High (predicted)	F2RL3	Gα12/13 Signaling Thrombin Signaling p70S6K Signaling
hsa-miR-21-5p	3.85E-04	TargetScan Human	High (predicted)	DUSP8	3-phosphoinositide Biosynthesis 3-phosphoinositide Degradation D-myo-inositol (1,4,5,6)-Tetrakisphosphate Biosynthesis D-myo-inositol (3,4,5,6)-tetrakisphosphate Biosynthesis D-myo-inositol-5-phosphate Metabolism Protein Kinase A Signaling SAPK/JNK Signaling Superpathway of Inositol Phosphate Compounds			hsa-miR-551b-3p	2.42E-02	TargetScan Human	High (predicted)	HES7	Notch Signaling
hsa-miR-21-5p	3.85E-04	miRecords	Experimentally Observed	E2F1	Aryl Hydrocarbon Receptor Signaling Bladder Cancer Signaling Breast Cancer Regulation by Stathmin1 Cell Cycle Regulation by BTG Family Proteins Cell Cycle: G1/S Checkpoint Regulation Chronic Myeloid Leukemia Signaling Cyclins and Cell Cycle Regulation Estrogen-mediated S-phase Entry Glioblastoma Multiforme Signaling Glioma Signaling Hereditary Breast Cancer Signaling Melanoma Signaling Molecular …			hsa-miR-551b-3p	2.42E-02	TargetScan Human	High (predicted)	MEF2C	Calcium Signaling Cardiac Hypertrophy Signaling Cholecystokinin/Gastrin-mediated Signaling Corticotropin Releasing Hormone Signaling ERK5 Signaling Factors Promoting Cardiogenesis in Vertebrates Gα12/13 Signaling PPARα/RXRα Activation Phospholipase C Signaling Role of NFAT in Cardiac Hypertrophy Role of NFAT in Regulation of the Immune Response p38 MAPK Signaling
hsa-miR-21-5p	3.85E-04	TargetScan Human	High (predicted)	EIF1AX	EIF2 Signaling Regulation of eIF4 and p70S6K Signaling VEGF Signaling			hsa-miR-551b-3p	2.42E-02	TargetScan Human	High (predicted)	NTRK2	Axonal Guidance Signaling CDK5 Signaling Human Embryonic Stem Cell Pluripotency NF-κB Signaling Neuropathic Pain Signaling In Dorsal Horn Neurons Neurotrophin/TRK Signaling PTEN Signaling Thyroid Cancer Signaling
hsa-miR-21-5p	3.85E-04	TargetScan Human	High (predicted)	EIF4EBP2	Regulation of eIF4 and p70S6K Signaling			hsa-miR-551b-3p	2.42E-02	TargetScan Human	High (predicted)	SMPD4	Ceramide Signaling NGF Signaling Sphingomyelin Metabolism Sphingosine-1-phosphate Signaling Type II Diabetes Mellitus Signaling UVA-Induced MAPK Signaling UVC-Induced MAPK Signaling
hsa-miR-21-5p	3.85E-04	TargetScan Human	High (predicted)	ELF2	ERK/MAPK Signaling HGF Signaling Telomerase Signaling
hsa-miR-21-5p	3.85E-04	miRecords	Experimentally Observed	FAS	Allograft Rejection Signaling Altered T Cell and B Cell Signaling in Rheumatoid Arthritis Apoptosis Signaling Aryl Hydrocarbon Receptor Signaling Autoimmune Thyroid Disease Signaling CCR5 Signaling in Macrophages Crosstalk between Dendritic Cells and Natural Killer Cells Cytotoxic T Lymphocyte-mediated Apoptosis of Target Cells Death Receptor Signaling Graft-versus-Host Disease Signaling Hepatic …
hsa-miR-21-5p	3.85E-04	Ingenuity Expert Findings,TargetScan Human	Experimentally Observed,High (predicted)	FASLG	Allograft Rejection Signaling Altered T Cell and B Cell Signaling in Rheumatoid Arthritis Apoptosis Signaling Aryl Hydrocarbon Receptor Signaling Autoimmune Thyroid Disease Signaling CCR5 Signaling in Macrophages Corticotropin Releasing Hormone Signaling Crosstalk between Dendritic Cells and Natural Killer Cells Cytotoxic T Lymphocyte-mediated Apoptosis of Target Cells Death Receptor Signaling Gr…
hsa-miR-21-5p	3.85E-04	TargetScan Human	High (predicted)	FGF1	Actin Cytoskeleton Signaling Bladder Cancer Signaling Clathrin-mediated Endocytosis Signaling Ephrin Receptor Signaling Epithelial Adherens Junction Signaling FGF Signaling Hepatic Fibrosis / Hepatic Stellate Cell Activation Regulation of the Epithelial-Mesenchymal Transition Pathway
hsa-miR-21-5p	3.85E-04	TargetScan Human	High (predicted)	FGF18	Actin Cytoskeleton Signaling Bladder Cancer Signaling Clathrin-mediated Endocytosis Signaling FGF Signaling Regulation of the Epithelial-Mesenchymal Transition Pathway
hsa-miR-21-5p	3.85E-04	TargetScan Human	High (predicted)	FRS2	FGF Signaling GDNF Family Ligand-Receptor Interactions Neurotrophin/TRK Signaling Regulation of the Epithelial-Mesenchymal Transition Pathway
hsa-miR-21-5p	3.85E-04	TargetScan Human	High (predicted)	GAB1	B Cell Receptor Signaling ERK5 Signaling Endothelin-1 Signaling FGF Signaling Fc Epsilon RI Signaling GDNF Family Ligand-Receptor Interactions HGF Signaling Insulin Receptor Signaling Molecular Mechanisms of Cancer NGF Signaling Neurotrophin/TRK Signaling PI3K/AKT Signaling Regulation of the Epithelial-Mesenchymal Transition Pathway Renal Cell Carcinoma Signaling Role of NANOG in Mammalian Embryo…
hsa-miR-21-5p	3.85E-04	TargetScan Human	High (predicted)	GLIS2	Axonal Guidance Signaling Basal Cell Carcinoma Signaling Sonic Hedgehog Signaling
hsa-miR-21-5p	3.85E-04	TargetScan Human	High (predicted)	GNG12	Actin Cytoskeleton Signaling Androgen Signaling Antiproliferative Role of Somatostatin Receptor 2 Axonal Guidance Signaling Breast Cancer Regulation by Stathmin1 CCR3 Signaling in Eosinophils CCR5 Signaling in Macrophages CREB Signaling in Neurons CXCR4 Signaling Cardiac Hypertrophy Signaling Cardiac β-adrenergic Signaling Colorectal Cancer Metastasis Signaling Ephrin B Signaling Ephrin Receptor …
hsa-miR-21-5p	3.85E-04	TargetScan Human	High (predicted)	IL12A	Altered T Cell and B Cell Signaling in Rheumatoid Arthritis Communication between Innate and Adaptive Immune Cells Crosstalk between Dendritic Cells and Natural Killer Cells Dendritic Cell Maturation Differential Regulation of Cytokine Production in Intestinal Epithelial Cells by IL-17A and IL-17F Differential Regulation of Cytokine Production in Macrophages and T Helper Cells by IL-17A and IL-17…
hsa-miR-21-5p	3.85E-04	TargetScan Human	High (predicted)	ITGB8	Caveolar-mediated Endocytosis Signaling Clathrin-mediated Endocytosis Signaling HER-2 Signaling in Breast Cancer ILK Signaling Integrin Signaling Macropinocytosis Signaling Paxillin Signaling Virus Entry via Endocytic Pathways
hsa-miR-21-5p	3.85E-04	TargetScan Human,miRecords	Experimentally Observed,High (predicted)	JAG1	Notch Signaling Regulation of the Epithelial-Mesenchymal Transition Pathway
hsa-miR-21-5p	3.85E-04	TargetScan Human	High (predicted)	KPNA4	RAN Signaling
hsa-miR-21-5p	3.85E-04	TargetScan Human	High (predicted)	LIFR	CNTF Signaling Mouse Embryonic Stem Cell Pluripotency Role of NANOG in Mammalian Embryonic Stem Cell Pluripotency
hsa-miR-21-5p	3.85E-04	TargetScan Human	High (predicted)	LRP6	Colorectal Cancer Metastasis Signaling Factors Promoting Cardiogenesis in Vertebrates Molecular Mechanisms of Cancer Role of Macrophages, Fibroblasts and Endothelial Cells in Rheumatoid Arthritis Role of Osteoblasts, Osteoclasts and Chondrocytes in Rheumatoid Arthritis Wnt/β-catenin Signaling
hsa-miR-21-5p	3.85E-04	TargetScan Human	High (predicted)	MAP2K3	AMPK Signaling Acute Myeloid Leukemia Signaling Acute Phase Response Signaling B Cell Receptor Signaling CD27 Signaling in Lymphocytes CD40 Signaling Cardiac Hypertrophy Signaling Cholecystokinin/Gastrin-mediated Signaling ErbB Signaling FGF Signaling Fc Epsilon RI Signaling GNRH Signaling Germ Cell-Sertoli Cell Junction Signaling HMGB1 Signaling IL-1 Signaling IL-10 Signaling IL-17 Signaling IL-…
hsa-miR-21-5p	3.85E-04	TargetScan Human	High (predicted)	MAP3K1	Acute Phase Response Signaling April Mediated Signaling B Cell Activating Factor Signaling B Cell Receptor Signaling CD27 Signaling in Lymphocytes CD28 Signaling in T Helper Cells Cardiac Hypertrophy Signaling Ceramide Signaling EGF Signaling FGF Signaling GNRH Signaling Germ Cell-Sertoli Cell Junction Signaling Glucocorticoid Receptor Signaling Gα12/13 Signaling HGF Signaling IL-1 Signaling LPS/…
hsa-miR-21-5p	3.85E-04	TargetScan Human	High (predicted)	MAPK10	14-3-3-mediated Signaling 4-1BB Signaling in T Lymphocytes ATM Signaling Activation of IRF by Cytosolic Pattern Recognition Receptors Agrin Interactions at Neuromuscular Junction Antioxidant Action of Vitamin C April Mediated Signaling B Cell Activating Factor Signaling BMP signaling pathway CCR5 Signaling in Macrophages CD27 Signaling in Lymphocytes CD28 Signaling in T Helper Cells CD40 Signalin…
hsa-miR-21-5p	3.85E-04	TargetScan Human	High (predicted)	MEF2C	Calcium Signaling Cardiac Hypertrophy Signaling Cholecystokinin/Gastrin-mediated Signaling Corticotropin Releasing Hormone Signaling ERK5 Signaling Factors Promoting Cardiogenesis in Vertebrates Gα12/13 Signaling PPARα/RXRα Activation Phospholipase C Signaling Role of NFAT in Cardiac Hypertrophy Role of NFAT in Regulation of the Immune Response p38 MAPK Signaling
hsa-miR-21-5p	3.85E-04	TargetScan Human	High (predicted)	MEIS1	Transcriptional Regulatory Network in Embryonic Stem Cells
hsa-miR-21-5p	3.85E-04	TargetScan Human	High (predicted)	MPRIP	Actin Cytoskeleton Signaling CCR3 Signaling in Eosinophils Cdc42 Signaling Cellular Effects of Sildenafil (Viagra) Chemokine Signaling Integrin Signaling Phospholipase C Signaling Regulation of Actin-based Motility by Rho RhoA Signaling Thrombin Signaling
hsa-miR-21-5p	3.85E-04	TargetScan Human	High (predicted)	MSH2	Colorectal Cancer Metastasis Signaling Hereditary Breast Cancer Signaling Mismatch Repair in Eukaryotes Ovarian Cancer Signaling Role of BRCA1 in DNA Damage Response
hsa-miR-21-5p	3.85E-04	TargetScan Human	High (predicted)	NFAT5	April Mediated Signaling Axonal Guidance Signaling B Cell Activating Factor Signaling B Cell Receptor Signaling CD28 Signaling in T Helper Cells Calcium Signaling Glucocorticoid Receptor Signaling IL-4 Signaling Netrin Signaling PI3K Signaling in B Lymphocytes PKCθ Signaling in T Lymphocytes Phospholipase C Signaling Protein Kinase A Signaling Regulation of IL-2 Expression in Activated and Anergi…
hsa-miR-21-5p	3.85E-04	TargetScan Human	High (predicted)	NFIA	Aryl Hydrocarbon Receptor Signaling
hsa-miR-21-5p	3.85E-04	TargetScan Human,miRecords	Experimentally Observed,High (predicted)	NFIB	Aryl Hydrocarbon Receptor Signaling
hsa-miR-21-5p	3.85E-04	TargetScan Human	High (predicted)	NTF3	Axonal Guidance Signaling Human Embryonic Stem Cell Pluripotency Neurotrophin/TRK Signaling Thyroid Cancer Signaling
hsa-miR-21-5p	3.85E-04	TargetScan Human	High (predicted)	PFKM	AMPK Signaling Glycolysis I nNOS Signaling in Neurons
hsa-miR-21-5p	3.85E-04	Ingenuity Expert Findings,TargetScan Human	Experimentally Observed,High (predicted)	PIK3R1	14-3-3-mediated Signaling 3-phosphoinositide Biosynthesis AMPK Signaling Actin Cytoskeleton Signaling Acute Myeloid Leukemia Signaling Acute Phase Response Signaling Aldosterone Signaling in Epithelial Cells Amyotrophic Lateral Sclerosis Signaling Angiopoietin Signaling Antiproliferative Role of Somatostatin Receptor 2 Axonal Guidance Signaling B Cell Receptor Signaling Breast Cancer Regulation b…
hsa-miR-21-5p	3.85E-04	TargetScan Human	High (predicted)	PITX2	BMP signaling pathway TGF-β Signaling
hsa-miR-21-5p	3.85E-04	TargetScan Human	High (predicted)	PPARA	FXR/RXR Activation Hepatic Cholestasis LPS/IL-1 Mediated Inhibition of RXR Function PPAR Signaling PPARα/RXRα Activation PXR/RXR Activation Production of Nitric Oxide and Reactive Oxygen Species in Macrophages Toll-like Receptor Signaling
hsa-miR-21-5p	3.85E-04	TargetScan Human	High (predicted)	PPP3CA	3-phosphoinositide Biosynthesis 3-phosphoinositide Degradation Amyotrophic Lateral Sclerosis Signaling Axonal Guidance Signaling B Cell Receptor Signaling CD28 Signaling in T Helper Cells Calcium Signaling Calcium-induced T Lymphocyte Apoptosis Cardiac Hypertrophy Signaling Clathrin-mediated Endocytosis Signaling D-myo-inositol (1,4,5,6)-Tetrakisphosphate Biosynthesis D-myo-inositol (3,4,5,6)-tet…
hsa-miR-21-5p	3.85E-04	TargetScan Human	High (predicted)	PRKCE	14-3-3-mediated Signaling Aldosterone Signaling in Epithelial Cells Amyloid Processing Androgen Signaling Apoptosis Signaling Axonal Guidance Signaling Breast Cancer Regulation by Stathmin1 CCR3 Signaling in Eosinophils CCR5 Signaling in Macrophages CREB Signaling in Neurons CXCR4 Signaling Calcium-induced T Lymphocyte Apoptosis Cholecystokinin/Gastrin-mediated Signaling Corticotropin Releasing H…
hsa-miR-21-5p	3.85E-04	TargetScan Human	High (predicted)	PTCH1	Axonal Guidance Signaling Basal Cell Carcinoma Signaling Corticotropin Releasing Hormone Signaling Molecular Mechanisms of Cancer Protein Kinase A Signaling Sonic Hedgehog Signaling
hsa-miR-21-5p	3.85E-04	Ingenuity Expert Findings,TarBase,miRecords	Experimentally Observed	PTEN	3-phosphoinositide Biosynthesis 3-phosphoinositide Degradation B Cell Receptor Signaling D-myo-inositol (1,3,4)-trisphosphate Biosynthesis D-myo-inositol (1,4,5,6)-Tetrakisphosphate Biosynthesis D-myo-inositol (3,4,5,6)-tetrakisphosphate Biosynthesis D-myo-inositol-5-phosphate Metabolism Endometrial Cancer Signaling Epithelial Adherens Junction Signaling ErbB2-ErbB3 Signaling FAK Signaling Fcγ Re…
hsa-miR-21-5p	3.85E-04	TargetScan Human	High (predicted)	RASA1	3-phosphoinositide Biosynthesis 3-phosphoinositide Degradation Angiopoietin Signaling Axonal Guidance Signaling Cdc42 Signaling D-myo-inositol (1,4,5,6)-Tetrakisphosphate Biosynthesis D-myo-inositol (3,4,5,6)-tetrakisphosphate Biosynthesis D-myo-inositol-5-phosphate Metabolism EGF Signaling Ephrin Receptor Signaling G-Protein Coupled Receptor Signaling GDNF Family Ligand-Receptor Interactions Gα1…
hsa-miR-21-5p	3.85E-04	TargetScan Human	High (predicted)	RASGRP1	G-Protein Coupled Receptor Signaling Leukocyte Extravasation Signaling Molecular Mechanisms of Cancer T Cell Receptor Signaling
hsa-miR-21-5p	3.85E-04	TargetScan Human	High (predicted)	RBPJ	Molecular Mechanisms of Cancer Notch Signaling Regulation of the Epithelial-Mesenchymal Transition Pathway
hsa-miR-21-5p	3.85E-04	TargetScan Human	High (predicted)	RHOB	Actin Nucleation by ARP-WASP Complex CXCR4 Signaling Cardiac Hypertrophy Signaling Cholecystokinin/Gastrin-mediated Signaling Colorectal Cancer Metastasis Signaling Germ Cell-Sertoli Cell Junction Signaling Glioblastoma Multiforme Signaling Glioma Invasiveness Signaling Gαq Signaling HMGB1 Signaling IL-8 Signaling ILK Signaling Integrin Signaling Molecular Mechanisms of Cancer Phospholipase C Sig…
hsa-miR-21-5p	3.85E-04	TargetScan Human	High (predicted)	RPS6KA3	CNTF Signaling ERK5 Signaling FLT3 Signaling in Hematopoietic Progenitor Cells Growth Hormone Signaling Melanocyte Development and Pigmentation Signaling NGF Signaling Phospholipase C Signaling Role of IL-17F in Allergic Inflammatory Airway Diseases Role of Tissue Factor in Cancer UVA-Induced MAPK Signaling UVB-Induced MAPK Signaling mTOR Signaling p38 MAPK Signaling
hsa-miR-21-5p	3.85E-04	Ingenuity Expert Findings,TarBase,TargetScan Human,miRecords	Experimentally Observed,Moderate (predicted)	SERPINB5	p53 Signaling
hsa-miR-21-5p	3.85E-04	TargetScan Human	High (predicted)	SKI	TGF-β Signaling
hsa-miR-21-5p	3.85E-04	TargetScan Human	High (predicted)	SMAD7	BMP signaling pathway Hepatic Fibrosis / Hepatic Stellate Cell Activation Human Embryonic Stem Cell Pluripotency Molecular Mechanisms of Cancer RAR Activation TGF-β Signaling
hsa-miR-21-5p	3.85E-04	miRecords	Experimentally Observed	SOCS5	Acute Phase Response Signaling Growth Hormone Signaling IGF-1 Signaling JAK/Stat Signaling Prolactin Signaling Role of JAK2 in Hormone-like Cytokine Signaling Type I Diabetes Mellitus Signaling Type II Diabetes Mellitus Signaling
hsa-miR-21-5p	3.85E-04	TargetScan Human	High (predicted)	SOCS6	Acute Phase Response Signaling Growth Hormone Signaling IGF-1 Signaling JAK/Stat Signaling Prolactin Signaling Role of JAK2 in Hormone-like Cytokine Signaling Type I Diabetes Mellitus Signaling Type II Diabetes Mellitus Signaling
hsa-miR-21-5p	3.85E-04	TargetScan Human	High (predicted)	SOX2	Embryonic Stem Cell Differentiation into Cardiac Lineages Human Embryonic Stem Cell Pluripotency Mouse Embryonic Stem Cell Pluripotency Role of NANOG in Mammalian Embryonic Stem Cell Pluripotency Role of Oct4 in Mammalian Embryonic Stem Cell Pluripotency Transcriptional Regulatory Network in Embryonic Stem Cells Wnt/β-catenin Signaling
hsa-miR-21-5p	3.85E-04	TargetScan Human,miRecords	Experimentally Observed,High (predicted)	SOX5	Wnt/β-catenin Signaling
hsa-miR-21-5p	3.85E-04	TargetScan Human	High (predicted)	SOX6	Wnt/β-catenin Signaling
hsa-miR-21-5p	3.85E-04	TargetScan Human	High (predicted)	SOX7	Wnt/β-catenin Signaling
hsa-miR-21-5p	3.85E-04	TargetScan Human	High (predicted)	STAG2	Mitotic Roles of Polo-Like Kinase
hsa-miR-21-5p	3.85E-04	TargetScan Human	High (predicted)	STAT3	Acute Myeloid Leukemia Signaling Acute Phase Response Signaling CD40 Signaling CNTF Signaling Colorectal Cancer Metastasis Signaling EGF Signaling ERK/MAPK Signaling Ephrin Receptor Signaling ErbB2-ErbB3 Signaling FGF Signaling FLT3 Signaling in Hematopoietic Progenitor Cells G-Protein Coupled Receptor Signaling GM-CSF Signaling Glucocorticoid Receptor Signaling Growth Hormone Signaling Gαi Signa…
hsa-miR-21-5p	3.85E-04	TargetScan Human	High (predicted)	TGFB2	Antiproliferative Role of TOB in T Cell Signaling Aryl Hydrocarbon Receptor Signaling Cardiac Hypertrophy Signaling Cell Cycle: G1/S Checkpoint Regulation Chronic Myeloid Leukemia Signaling Colorectal Cancer Metastasis Signaling Cyclins and Cell Cycle Regulation Epithelial Adherens Junction Signaling Factors Promoting Cardiogenesis in Vertebrates Germ Cell-Sertoli Cell Junction Signaling Glucocor…
hsa-miR-21-5p	3.85E-04	Ingenuity Expert Findings,TargetScan Human,miRecords	Experimentally Observed,High (predicted)	TGFBR2	Antiproliferative Role of TOB in T Cell Signaling Cardiac Hypertrophy Signaling Chronic Myeloid Leukemia Signaling Colorectal Cancer Metastasis Signaling Epithelial Adherens Junction Signaling Factors Promoting Cardiogenesis in Vertebrates Germ Cell-Sertoli Cell Junction Signaling Glucocorticoid Receptor Signaling Hepatic Fibrosis / Hepatic Stellate Cell Activation Human Embryonic Stem Cell Pluri…
hsa-miR-21-5p	3.85E-04	TargetScan Human	High (predicted)	TIAM1	Actin Cytoskeleton Signaling Rac Signaling Tight Junction Signaling
hsa-miR-21-5p	3.85E-04	Ingenuity Expert Findings,TargetScan Human,miRecords	Experimentally Observed,High (predicted)	TIMP3	Glioma Invasiveness Signaling Inhibition of Matrix Metalloproteases Leukocyte Extravasation Signaling Oncostatin M Signaling
hsa-miR-21-5p	3.85E-04	TargetScan Human	High (predicted)	TLK2	ATM Signaling Role of CHK Proteins in Cell Cycle Checkpoint Control
hsa-miR-21-5p	3.85E-04	Ingenuity Expert Findings	Experimentally Observed	TNF	14-3-3-mediated Signaling Activation of IRF by Cytosolic Pattern Recognition Receptors Acute Phase Response Signaling Agranulocyte Adhesion and Diapedesis Airway Inflammation in Asthma Airway Pathology in Chronic Obstructive Pulmonary Disease Allograft Rejection Signaling Altered T Cell and B Cell Signaling in Rheumatoid Arthritis Antioxidant Action of Vitamin C Apoptosis Signaling Aryl Hydrocarb…
hsa-miR-21-5p	3.85E-04	TargetScan Human	High (predicted)	TNFRSF11B	Acute Phase Response Signaling Ceramide Signaling Dendritic Cell Maturation Granulocyte Adhesion and Diapedesis HMGB1 Signaling Hepatic Cholestasis Hepatic Fibrosis / Hepatic Stellate Cell Activation IL-6 Signaling Induction of Apoptosis by HIV1 LPS/IL-1 Mediated Inhibition of RXR Function LXR/RXR Activation NF-κB Signaling PPAR Signaling Production of Nitric Oxide and Reactive Oxygen Species in …
hsa-miR-21-5p	3.85E-04	TargetScan Human	High (predicted)	TNKS	Retinoic acid Mediated Apoptosis Signaling Telomere Extension by Telomerase UVA-Induced MAPK Signaling
hsa-miR-21-5p	3.85E-04	TargetScan Human	High (predicted)	TNPO1	RAN Signaling
hsa-miR-21-5p	3.85E-04	TargetScan Human	High (predicted)	TNS1	FAK Signaling
hsa-miR-21-5p	3.85E-04	TargetScan Human	High (predicted)	TSC1	14-3-3-mediated Signaling AMPK Signaling Glioblastoma Multiforme Signaling HER-2 Signaling in Breast Cancer Insulin Receptor Signaling PI3K/AKT Signaling mTOR Signaling
hsa-miR-21-5p	3.85E-04	TargetScan Human	High (predicted)	UBE2D3	Hypoxia Signaling in the Cardiovascular System Protein Ubiquitination Pathway
hsa-miR-21-5p	3.85E-04	TargetScan Human	High (predicted)	VCL	Actin Cytoskeleton Signaling Epithelial Adherens Junction Signaling FAK Signaling Integrin Signaling Leukocyte Extravasation Signaling Paxillin Signaling Regulation of Cellular Mechanics by Calpain Protease Remodeling of Epithelial Adherens Junctions Tight Junction Signaling VEGF Signaling
hsa-miR-21-5p	3.85E-04	TargetScan Human	High (predicted)	YAP1	14-3-3-mediated Signaling ErbB4 Signaling
hsa-miR-210	1.65E-04	TargetScan Human,miRecords	Experimentally Observed,Moderate (predicted)	ACVR1B	Epithelial Adherens Junction Signaling Factors Promoting Cardiogenesis in Vertebrates PPARα/RXRα Activation TGF-β Signaling Wnt/β-catenin Signaling
hsa-miR-210	1.65E-04	TargetScan Human	High (predicted)	BDNF	Axonal Guidance Signaling CDK5 Signaling Corticotropin Releasing Hormone Signaling Human Embryonic Stem Cell Pluripotency Huntington's Disease Signaling Neuropathic Pain Signaling In Dorsal Horn Neurons Neurotrophin/TRK Signaling PEDF Signaling Thyroid Cancer Signaling
hsa-miR-210	1.65E-04	TargetScan Human	High (predicted)	DTX1	Notch Signaling
hsa-miR-210	1.65E-04	Ingenuity Expert Findings,TargetScan Human	Experimentally Observed,Moderate (predicted)	E2F3	Breast Cancer Regulation by Stathmin1 Cell Cycle Regulation by BTG Family Proteins Cell Cycle: G1/S Checkpoint Regulation Chronic Myeloid Leukemia Signaling Cyclins and Cell Cycle Regulation Estrogen-mediated S-phase Entry Glioblastoma Multiforme Signaling Glioma Signaling Molecular Mechanisms of Cancer Pancreatic Adenocarcinoma Signaling Role of BRCA1 in DNA Damage Response Role of CHK Proteins …
hsa-miR-210	1.65E-04	TargetScan Human	High (predicted)	F7	Coagulation System Extrinsic Prothrombin Activation Pathway Role of Tissue Factor in Cancer
hsa-miR-210	1.65E-04	Ingenuity Expert Findings,TargetScan Human	Experimentally Observed,High (predicted)	FGFRL1	Dermatan Sulfate Degradation (Metazoa) FGF Signaling Human Embryonic Stem Cell Pluripotency NF-κB Signaling PTEN Signaling Regulation of the Epithelial-Mesenchymal Transition Pathway
hsa-miR-210	1.65E-04	TargetScan Human	High (predicted)	GIT2	FAK Signaling Paxillin Signaling
hsa-miR-210	1.65E-04	TargetScan Human	High (predicted)	IGF2	Glioblastoma Multiforme Signaling Glioma Signaling Growth Hormone Signaling
hsa-miR-210	1.65E-04	TargetScan Human	High (predicted)	IPO5	RAN Signaling
hsa-miR-210	1.65E-04	TargetScan Human	High (predicted)	KPNA1	RAN Signaling
hsa-miR-210	1.65E-04	TargetScan Human	High (predicted)	MEF2A	Calcium Signaling Cardiac Hypertrophy Signaling Cholecystokinin/Gastrin-mediated Signaling Corticotropin Releasing Hormone Signaling ERK5 Signaling Gα12/13 Signaling Phospholipase C Signaling Role of NFAT in Cardiac Hypertrophy Role of NFAT in Regulation of the Immune Response Role of Oct4 in Mammalian Embryonic Stem Cell Pluripotency p38 MAPK Signaling
hsa-miR-210	1.65E-04	Ingenuity Expert Findings	Experimentally Observed	PTPN1	3-phosphoinositide Biosynthesis 3-phosphoinositide Degradation Caveolar-mediated Endocytosis Signaling D-myo-inositol (1,4,5,6)-Tetrakisphosphate Biosynthesis D-myo-inositol (3,4,5,6)-tetrakisphosphate Biosynthesis D-myo-inositol-5-phosphate Metabolism Insulin Receptor Signaling JAK/Stat Signaling Protein Kinase A Signaling Role of JAK2 in Hormone-like Cytokine Signaling Superpathway of Inositol …
hsa-miR-210	1.65E-04	TargetScan Human	High (predicted)	RUNX3	TGF-β Signaling
hsa-miR-210	1.65E-04	TargetScan Human	High (predicted)	SYNGAP1	G-Protein Coupled Receptor Signaling Molecular Mechanisms of Cancer
hsa-miR-210	1.65E-04	TargetScan Human	High (predicted)	TP73	14-3-3-mediated Signaling ATM Signaling Aryl Hydrocarbon Receptor Signaling p53 Signaling
hsa-miR-378a-5p	1.86E-05	miRecords	Experimentally Observed	SUFU	Axonal Guidance Signaling Basal Cell Carcinoma Signaling Molecular Mechanisms of Cancer Sonic Hedgehog Signaling
